# Supplementary material for: Dichlorido(2,9-diprop­oxy-1,10-phenanthroline-κ2 N,N′)cadmium(II)
Source: Acta Crystallogr Sect E Struct Rep Online. 2009 Sep 26;65(Pt 10):m1245. doi: 10.1107/S1600536809038124 (PMC2970460; doi:10.1107/S1600536809038124)
Supplement: Supplementary file 1 [file e-65-m1245-sup1.cif]

##############################################################################
###                                                                        ###
###        Electronic paper (Acta Crystallographica Section E)             ###
###                                                                        ###
##############################################################################
#                                                                            #
# This CIF contains the data in a paper accepted for publication in Acta     #
# Crystallographica Section E. It conforms to the requirements of Notes      #
# for Authors for Section E, and has been peer reviewed under the auspices   #
# of the IUCr Commission on Journals.                                        #
#                                                                            #
# Full details of the Crystallographic Information File format               #
# are given in the paper "The Crystallographic Information File (CIF):       #
# a New Standard Archive File for Crystallography" by S. R. Hall, F. H.      #
# Allen and I. D. Brown [Acta Cryst. (1991), A47, 655-685].                  #
#                                                                            #
# The current version of the core CIF dictionary is obtainable from          #
# ftp://ftp.iucr.org/pub/cif_core.dic. The current version number is 2.4.    #
#                                                                            #
# Software is freely available for graphical display of the structure(s) in  #
# this CIF.  For information consult the CIF home page http://www.iucr.org/  #
# cif/home.html                                                              #
#                                                                            #
# This file may be used for bona fide research purposes within the           #
# scientific community so long as proper attribution is given to the journal # 
# article from which it was obtained.                                        #
#                                                                            #
##############################################################################
                                             
data_I
_audit_creation_method     SHELXL-97
_chemical_name_systematic
;
Dichlorido(2,9-dipropoxy-1,10-phenanthroline-\k^2^<i>N</i>,<i>N</i>')cadmium(II)
;
_chemical_name_common     ?
_chemical_formula_moiety     'C18 H20 Cd Cl2 N2 O2'
_chemical_formula_sum     'C18 H20 Cd Cl2 N2 O2'
_chemical_formula_iupac     '[Cd Cl2 (C18 H20 N2 O2)]'
_chemical_formula_weight     479.66
_chemical_melting_point     ?
_symmetry_cell_setting     tetragonal
_symmetry_space_group_name_H-M     'I 41/a'
_symmetry_space_group_name_Hall     '-I 4ad'
loop_
    _symmetry_equiv_pos_as_xyz
    'x, y, z'
    '-x+1/2, -y, z+1/2'
    '-y+3/4, x+1/4, z+1/4'
    'y+3/4, -x+3/4, z+3/4'
    'x+1/2, y+1/2, z+1/2'
    '-x+1, -y+1/2, z+1'
    '-y+5/4, x+3/4, z+3/4'
    'y+5/4, -x+5/4, z+5/4'
    '-x, -y, -z'
    'x-1/2, y, -z-1/2'
    'y-3/4, -x-1/4, -z-1/4'
    '-y-3/4, x-3/4, -z-3/4'
    '-x+1/2, -y+1/2, -z+1/2'
    'x, y+1/2, -z'
    'y-1/4, -x+1/4, -z+1/4'
    '-y-1/4, x-1/4, -z-1/4'
_cell_length_a     31.3159(10)
_cell_length_b     31.3159(10)
_cell_length_c     8.1662(5)
_cell_angle_alpha     90.00
_cell_angle_beta     90.00
_cell_angle_gamma     90.00
_cell_volume     8008.5(6)
_cell_formula_units_Z     16
_cell_measurement_reflns_used     3326
_cell_measurement_theta_min     2.58
_cell_measurement_theta_max     25.48
_cell_measurement_temperature     291(2)
_exptl_crystal_description     needle
_exptl_crystal_colour     colourless
_exptl_crystal_size_max     0.18
_exptl_crystal_size_mid     0.07
_exptl_crystal_size_min     0.04
_exptl_crystal_density_diffrn     1.591
_exptl_crystal_density_meas     ?
_exptl_crystal_density_method     'not measured'
_exptl_crystal_F_000     3840
_exptl_absorpt_coefficient_mu     1.370
_exptl_absorpt_correction_type     multi-scan
_exptl_absorpt_process_details     '(SADABS; Bruker, 2005)'
_exptl_absorpt_correction_T_min     0.7905
_exptl_absorpt_correction_T_max     0.9472
_exptl_special_details
;
;
_diffrn_ambient_temperature     291(2)
_diffrn_radiation_type     MoK\a
_diffrn_radiation_wavelength     0.71073
_diffrn_radiation_source     'fine-focus sealed tube'
_diffrn_radiation_monochromator     graphite
_diffrn_measurement_device_type     'Bruker APEXII CCD'
_diffrn_measurement_method     '\f and \w'
_diffrn_detector_area_resol_mean     ?
_diffrn_reflns_number     21000
_diffrn_reflns_av_R_equivalents     0.0508
_diffrn_reflns_av_sigmaI/netI     0.0354
_diffrn_reflns_theta_min     2.58
_diffrn_reflns_theta_max     25.48
_diffrn_reflns_theta_full     25.48
_diffrn_measured_fraction_theta_max     0.999
_diffrn_measured_fraction_theta_full     0.999
_diffrn_reflns_limit_h_min     -36
_diffrn_reflns_limit_h_max     37
_diffrn_reflns_limit_k_min     -37
_diffrn_reflns_limit_k_max     29
_diffrn_reflns_limit_l_min     -8
_diffrn_reflns_limit_l_max     9
_diffrn_standards_number     ?
_diffrn_standards_interval_count     ?
_diffrn_standards_interval_time     ?
_diffrn_standards_decay_%     ?
_refine_special_details
;
Refinement of <i>F</i>^2^ against ALL reflections. The weighted <i>R</i>-factor
<i>wR</i> and goodness of fit <i>S</i> are based on <i>F</i>^2^, conventional
<i>R</i>-factors <i>R</i> are based on <i>F</i>, with <i>F</i> set to zero for
negative <i>F</i>^2^. The threshold expression of <i>F</i>^2^ >
\s(<i>F</i>^2^) is used only for calculating <i>R</i>-factors(gt) <i>etc</i>.
and is not relevant to the choice of reflections for refinement.
<i>R</i>-factors based on <i>F</i>^2^ are statistically about twice as large
as those based on <i>F</i>, and <i>R</i>- factors based on ALL data will be
even larger.
;
_reflns_number_total     3722
_reflns_number_gt     2656
_reflns_threshold_expression     I>2\s(I)
_refine_ls_structure_factor_coef     Fsqd
_refine_ls_matrix_type     full
_refine_ls_R_factor_all     0.0643
_refine_ls_R_factor_gt     0.0385
_refine_ls_wR_factor_gt     0.0875
_refine_ls_wR_factor_ref     0.1014
_refine_ls_goodness_of_fit_ref     1.015
_refine_ls_restrained_S_all     1.051
_refine_ls_number_reflns     3722
_refine_ls_number_parameters     228
_refine_ls_number_restraints     21
_refine_ls_hydrogen_treatment     constr
_refine_ls_weighting_scheme     calc
_refine_ls_weighting_details
        'calc w=1/[\s^2^(Fo^2^)+(0.0421P)^2^+20.3768P] where P=(Fo^2^+2Fc^2^)/3'
_atom_sites_solution_hydrogens     geom
_atom_sites_solution_primary     direct
_atom_sites_solution_secondary     difmap
_refine_ls_shift/su_max     0.001
_refine_ls_shift/su_mean     0.000
_refine_diff_density_max     0.801
_refine_diff_density_min     -0.410
_refine_ls_extinction_method     none
_refine_ls_extinction_coef     ?
loop_
    _atom_type_symbol
    _atom_type_description
    _atom_type_scat_dispersion_real
    _atom_type_scat_dispersion_imag
    _atom_type_scat_source
    'C' 'C' 0.0033 0.0016
                         'International Tables Vol C Tables 4.2.6.8 and 6.1.1.4'
    'H' 'H' 0.0000 0.0000
                         'International Tables Vol C Tables 4.2.6.8 and 6.1.1.4'
    'N' 'N' 0.0061 0.0033
                         'International Tables Vol C Tables 4.2.6.8 and 6.1.1.4'
    'O' 'O' 0.0106 0.0060
                         'International Tables Vol C Tables 4.2.6.8 and 6.1.1.4'
    'Cl' 'Cl' 0.1484 0.1585
                         'International Tables Vol C Tables 4.2.6.8 and 6.1.1.4'
    'Cd' 'Cd' -0.8075 1.2024
                         'International Tables Vol C Tables 4.2.6.8 and 6.1.1.4'
_computing_data_collection     'APEX2 (Bruker, 2005)'
_computing_cell_refinement     'SAINT (Bruker, 2005)'
_computing_data_reduction     'SAINT (Bruker, 2005)'
_computing_structure_solution     'SHELXS97 (Sheldrick, 2008)'
_computing_structure_refinement     'SHELXL97 (Sheldrick, 2008)'
_computing_molecular_graphics
;
DIAMOND (Brandenburg, 2005)
;
_computing_publication_material     'SHELXL97 (Sheldrick, 2008)'
loop_
    _atom_site_type_symbol
    _atom_site_label
    _atom_site_fract_x
    _atom_site_fract_y
    _atom_site_fract_z
    _atom_site_U_iso_or_equiv
    _atom_site_adp_type
    _atom_site_calc_flag
    _atom_site_refinement_flags
    _atom_site_occupancy
    _atom_site_disorder_assembly
    _atom_site_disorder_group
    Cd Cd1 0.329113(11) 0.831007(11) 0.02856(5) 0.05269(15) Uani d . 1 . .
    N N1 0.26377(11) 0.80406(11) -0.0466(4) 0.0434(9) Uani d . 1 . .
    N N2 0.32414(12) 0.76370(11) 0.1350(5) 0.0498(9) Uani d . 1 . .
    Cl Cl1 0.37894(5) 0.82330(5) -0.19572(19) 0.0758(4) Uani d . 1 . .
    Cl Cl2 0.33196(5) 0.89205(5) 0.19815(19) 0.0805(5) Uani d . 1 . .
    O O1 0.24631(11) 0.86473(11) -0.1694(4) 0.0632(9) Uani d . 1 . .
    O O2 0.38663(13) 0.77153(12) 0.2600(5) 0.0803(12) Uani d . 1 . .
    C C1 0.23473(14) 0.82433(15) -0.1329(6) 0.0497(11) Uani d . 1 . .
    C C2 0.19693(16) 0.80477(18) -0.1842(6) 0.0606(13) Uani d . 1 . .
    H H2 0.1768 0.8200 -0.2440 0.073 Uiso calc R 1 . .
    C C3 0.19006(16) 0.76326(19) -0.1456(6) 0.0640(14) Uani d . 1 . .
    H H3 0.1653 0.7498 -0.1815 0.077 Uiso calc R 1 . .
    C C4 0.22027(16) 0.73999(15) -0.0509(6) 0.0534(12) Uani d . 1 . .
    C C5 0.21500(19) 0.69696(18) -0.0030(7) 0.0678(16) Uani d . 1 . .
    H H5 0.1904 0.6823 -0.0328 0.081 Uiso calc R 1 . .
    C C6 0.2456(2) 0.67679(17) 0.0860(8) 0.0715(16) Uani d . 1 . .
    H H6 0.2417 0.6484 0.1154 0.086 Uiso calc R 1 . .
    C C7 0.28325(17) 0.69825(15) 0.1348(6) 0.0564(13) Uani d . 1 . .
    C C8 0.3164(2) 0.67952(17) 0.2272(7) 0.0697(16) Uani d . 1 . .
    H H8 0.3142 0.6510 0.2572 0.084 Uiso calc R 1 . .
    C C9 0.3512(2) 0.70209(17) 0.2734(7) 0.0659(15) Uani d . 1 . .
    H H9 0.3727 0.6895 0.3355 0.079 Uiso calc R 1 . .
    C C10 0.35403(17) 0.74526(16) 0.2245(6) 0.0582(13) Uani d . 1 . .
    C C11 0.28890(15) 0.74128(14) 0.0899(6) 0.0474(11) Uani d . 1 . .
    C C12 0.25695(14) 0.76273(14) -0.0050(5) 0.0464(11) Uani d . 1 . .
    C C13 0.2158(2) 0.8939(2) -0.2393(8) 0.0847(19) Uani d . 1 . .
    H H13A 0.1992 0.8794 -0.3228 0.102 Uiso calc R 1 . .
    H H13B 0.2307 0.9176 -0.2903 0.102 Uiso calc R 1 . .
    C C14 0.1869(3) 0.9102(3) -0.1088(12) 0.118(3) Uani d . 1 . .
    H H14A 0.1706 0.8865 -0.0652 0.141 Uiso calc R 1 . .
    H H14B 0.1670 0.9302 -0.1572 0.141 Uiso calc R 1 . .
    C C15 0.2103(3) 0.9323(3) 0.0324(12) 0.133(3) Uani d . 1 . .
    H H15A 0.2297 0.9125 0.0826 0.199 Uiso calc R 1 . .
    H H15B 0.1899 0.9418 0.1121 0.199 Uiso calc R 1 . .
    H H15C 0.2259 0.9564 -0.0089 0.199 Uiso calc R 1 . .
    C C16 0.41947(19) 0.7591(2) 0.3744(9) 0.094(2) Uani d D 1 . .
    H H16A 0.4306 0.7311 0.3465 0.112 Uiso calc R 1 . .
    H H16B 0.4081 0.7580 0.4848 0.112 Uiso calc R 1 . .
    C C17 0.4545(3) 0.7927(3) 0.3621(14) 0.155(4) Uani d DU 1 . .
    H H17A 0.4765 0.7853 0.4407 0.187 Uiso calc R 1 . .
    H H17B 0.4671 0.7903 0.2541 0.187 Uiso calc R 1 . .
    C C18 0.4437(3) 0.8368(3) 0.3878(16) 0.182(4) Uani d DU 1 . .
    H H18A 0.4241 0.8459 0.3045 0.272 Uiso calc R 1 . .
    H H18B 0.4691 0.8538 0.3825 0.272 Uiso calc R 1 . .
    H H18C 0.4307 0.8400 0.4935 0.272 Uiso calc R 1 . .
loop_
    _atom_site_aniso_label
    _atom_site_aniso_U_11
    _atom_site_aniso_U_22
    _atom_site_aniso_U_33
    _atom_site_aniso_U_12
    _atom_site_aniso_U_13
    _atom_site_aniso_U_23
    Cd1 0.0529(2) 0.0449(2) 0.0603(3) -0.00643(15) -0.00647(17) -0.00164(17)
    N1 0.044(2) 0.041(2) 0.045(2) 0.0000(16) -0.0002(17) -0.0051(17)
    N2 0.056(2) 0.042(2) 0.052(2) 0.0049(18) -0.0024(19) -0.0005(18)
    Cl1 0.0642(8) 0.0880(10) 0.0751(10) -0.0247(7) 0.0081(7) -0.0212(8)
    Cl2 0.0959(11) 0.0639(9) 0.0818(10) -0.0271(8) 0.0134(8) -0.0216(8)
    O1 0.059(2) 0.060(2) 0.071(2) 0.0051(17) -0.0177(18) 0.0077(18)
    O2 0.073(3) 0.070(3) 0.098(3) 0.009(2) -0.033(2) 0.009(2)
    C1 0.046(3) 0.058(3) 0.045(3) 0.001(2) -0.003(2) -0.005(2)
    C2 0.051(3) 0.074(4) 0.057(3) 0.001(3) -0.009(2) -0.010(3)
    C3 0.050(3) 0.084(4) 0.058(3) -0.015(3) 0.005(3) -0.022(3)
    C4 0.056(3) 0.055(3) 0.049(3) -0.010(2) 0.013(2) -0.011(2)
    C5 0.071(4) 0.060(3) 0.073(4) -0.022(3) 0.023(3) -0.018(3)
    C6 0.094(4) 0.043(3) 0.078(4) -0.018(3) 0.033(4) -0.011(3)
    C7 0.075(3) 0.041(3) 0.053(3) 0.000(2) 0.021(3) -0.004(2)
    C8 0.100(5) 0.042(3) 0.067(4) 0.012(3) 0.029(3) 0.005(3)
    C9 0.082(4) 0.056(3) 0.060(3) 0.024(3) 0.008(3) 0.010(3)
    C10 0.061(3) 0.055(3) 0.058(3) 0.010(2) 0.001(3) 0.002(3)
    C11 0.061(3) 0.037(2) 0.044(3) -0.004(2) 0.015(2) -0.006(2)
    C12 0.049(3) 0.046(3) 0.045(3) -0.005(2) 0.009(2) -0.008(2)
    C13 0.080(4) 0.080(4) 0.094(5) 0.018(3) -0.021(4) 0.017(4)
    C14 0.101(6) 0.116(6) 0.136(7) 0.036(5) 0.000(6) 0.013(6)
    C15 0.142(8) 0.119(7) 0.138(8) 0.032(6) 0.017(6) -0.025(6)
    C16 0.076(4) 0.101(5) 0.104(5) 0.015(4) -0.034(4) 0.017(4)
    C17 0.111(6) 0.151(6) 0.204(8) 0.025(5) -0.095(6) -0.038(6)
    C18 0.170(8) 0.168(7) 0.207(8) -0.013(6) -0.038(7) -0.011(7)
_geom_special_details
;
All e.s.d.'s (except the e.s.d. in the dihedral angle between two l.s. planes)
are estimated using the full covariance matrix. The cell e.s.d.'s are taken
into account individually in the estimation of e.s.d.'s in distances, angles
and torsion angles; correlations between e.s.d.'s in cell parameters are only
used when they are defined by crystal symmetry. An approximate (isotropic)
treatment of cell e.s.d.'s is used for estimating e.s.d.'s involving l.s.
planes.
;
loop_
    _geom_bond_atom_site_label_1
    _geom_bond_atom_site_label_2
    _geom_bond_site_symmetry_2
    _geom_bond_distance
    _geom_bond_publ_flag
    Cd1 N2 . 2.285(4) y
    Cd1 N1 . 2.297(4) y
    Cd1 Cl2 . 2.3623(14) y
    Cd1 Cl1 . 2.4182(15) y
    N1 C1 . 1.314(5) ?
    N1 C12 . 1.355(5) ?
    N2 C10 . 1.321(6) ?
    N2 C11 . 1.359(6) ?
    O1 C1 . 1.349(6) ?
    O1 C13 . 1.439(6) ?
    O2 C10 . 1.343(6) ?
    O2 C16 . 1.443(6) ?
    C1 C2 . 1.397(7) ?
    C2 C3 . 1.355(7) ?
    C2 H2 . 0.9300 ?
    C3 C4 . 1.423(7) ?
    C3 H3 . 0.9300 ?
    C4 C12 . 1.403(6) ?
    C4 C5 . 1.413(7) ?
    C5 C6 . 1.358(8) ?
    C5 H5 . 0.9300 ?
    C6 C7 . 1.415(7) ?
    C6 H6 . 0.9300 ?
    C7 C11 . 1.408(6) ?
    C7 C8 . 1.411(8) ?
    C8 C9 . 1.353(8) ?
    C8 H8 . 0.9300 ?
    C9 C10 . 1.412(7) ?
    C9 H9 . 0.9300 ?
    C11 C12 . 1.433(6) ?
    C13 C14 . 1.488(10) ?
    C13 H13A . 0.9700 ?
    C13 H13B . 0.9700 ?
    C14 C15 . 1.530(11) ?
    C14 H14A . 0.9700 ?
    C14 H14B . 0.9700 ?
    C15 H15A . 0.9600 ?
    C15 H15B . 0.9600 ?
    C15 H15C . 0.9600 ?
    C16 C17 . 1.524(8) ?
    C16 H16A . 0.9700 ?
    C16 H16B . 0.9700 ?
    C17 C18 . 1.436(8) ?
    C17 H17A . 0.9700 ?
    C17 H17B . 0.9700 ?
    C18 H18A . 0.9600 ?
    C18 H18B . 0.9600 ?
    C18 H18C . 0.9600 ?
loop_
    _geom_angle_atom_site_label_1
    _geom_angle_atom_site_label_2
    _geom_angle_atom_site_label_3
    _geom_angle_site_symmetry_1
    _geom_angle_site_symmetry_3
    _geom_angle
    _geom_angle_publ_flag
    N2 Cd1 N1 . . 72.66(13) y
    N2 Cd1 Cl2 . . 121.73(11) y
    N1 Cd1 Cl2 . . 119.18(10) y
    N2 Cd1 Cl1 . . 103.88(10) y
    N1 Cd1 Cl1 . . 109.63(9) y
    Cl2 Cd1 Cl1 . . 120.03(5) y
    C1 N1 C12 . . 119.1(4) ?
    C1 N1 Cd1 . . 125.6(3) ?
    C12 N1 Cd1 . . 115.1(3) ?
    C10 N2 C11 . . 120.0(4) ?
    C10 N2 Cd1 . . 124.4(3) ?
    C11 N2 Cd1 . . 115.4(3) ?
    C1 O1 C13 . . 120.3(4) ?
    C10 O2 C16 . . 121.0(4) ?
    N1 C1 O1 . . 112.7(4) ?
    N1 C1 C2 . . 122.4(5) ?
    O1 C1 C2 . . 124.9(5) ?
    C3 C2 C1 . . 119.0(5) ?
    C3 C2 H2 . . 120.5 ?
    C1 C2 H2 . . 120.5 ?
    C2 C3 C4 . . 120.8(5) ?
    C2 C3 H3 . . 119.6 ?
    C4 C3 H3 . . 119.6 ?
    C12 C4 C5 . . 120.4(5) ?
    C12 C4 C3 . . 115.5(4) ?
    C5 C4 C3 . . 124.1(5) ?
    C6 C5 C4 . . 120.6(5) ?
    C6 C5 H5 . . 119.7 ?
    C4 C5 H5 . . 119.7 ?
    C5 C6 C7 . . 121.2(5) ?
    C5 C6 H6 . . 119.4 ?
    C7 C6 H6 . . 119.4 ?
    C11 C7 C8 . . 116.4(5) ?
    C11 C7 C6 . . 119.1(5) ?
    C8 C7 C6 . . 124.5(5) ?
    C9 C8 C7 . . 121.6(5) ?
    C9 C8 H8 . . 119.2 ?
    C7 C8 H8 . . 119.2 ?
    C8 C9 C10 . . 118.2(5) ?
    C8 C9 H9 . . 120.9 ?
    C10 C9 H9 . . 120.9 ?
    N2 C10 O2 . . 113.0(4) ?
    N2 C10 C9 . . 122.0(5) ?
    O2 C10 C9 . . 125.0(5) ?
    N2 C11 C7 . . 121.7(5) ?
    N2 C11 C12 . . 118.1(4) ?
    C7 C11 C12 . . 120.1(4) ?
    N1 C12 C4 . . 123.1(4) ?
    N1 C12 C11 . . 118.3(4) ?
    C4 C12 C11 . . 118.6(4) ?
    O1 C13 C14 . . 109.7(5) ?
    O1 C13 H13A . . 109.7 ?
    C14 C13 H13A . . 109.7 ?
    O1 C13 H13B . . 109.7 ?
    C14 C13 H13B . . 109.7 ?
    H13A C13 H13B . . 108.2 ?
    C13 C14 C15 . . 113.8(7) ?
    C13 C14 H14A . . 108.8 ?
    C15 C14 H14A . . 108.8 ?
    C13 C14 H14B . . 108.8 ?
    C15 C14 H14B . . 108.8 ?
    H14A C14 H14B . . 107.7 ?
    C14 C15 H15A . . 109.5 ?
    C14 C15 H15B . . 109.5 ?
    H15A C15 H15B . . 109.5 ?
    C14 C15 H15C . . 109.5 ?
    H15A C15 H15C . . 109.5 ?
    H15B C15 H15C . . 109.5 ?
    O2 C16 C17 . . 106.4(5) ?
    O2 C16 H16A . . 110.4 ?
    C17 C16 H16A . . 110.4 ?
    O2 C16 H16B . . 110.4 ?
    C17 C16 H16B . . 110.4 ?
    H16A C16 H16B . . 108.6 ?
    C18 C17 C16 . . 119.1(8) ?
    C18 C17 H17A . . 107.5 ?
    C16 C17 H17A . . 107.5 ?
    C18 C17 H17B . . 107.5 ?
    C16 C17 H17B . . 107.5 ?
    H17A C17 H17B . . 107.0 ?
    C17 C18 H18A . . 109.5 ?
    C17 C18 H18B . . 109.5 ?
    H18A C18 H18B . . 109.5 ?
    C17 C18 H18C . . 109.5 ?
    H18A C18 H18C . . 109.5 ?
    H18B C18 H18C . . 109.5 ?
loop_
    _geom_torsion_atom_site_label_1
    _geom_torsion_atom_site_label_2
    _geom_torsion_atom_site_label_3
    _geom_torsion_atom_site_label_4
    _geom_torsion_site_symmetry_1
    _geom_torsion_site_symmetry_2
    _geom_torsion_site_symmetry_3
    _geom_torsion_site_symmetry_4
    _geom_torsion
    _geom_torsion_publ_flag
    N2 Cd1 N1 C1 . . . . 179.1(4) ?
    Cl2 Cd1 N1 C1 . . . . 61.9(4) ?
    Cl1 Cd1 N1 C1 . . . . -82.0(4) ?
    N2 Cd1 N1 C12 . . . . -5.3(3) ?
    Cl2 Cd1 N1 C12 . . . . -122.5(3) ?
    Cl1 Cd1 N1 C12 . . . . 93.6(3) ?
    N1 Cd1 N2 C10 . . . . -179.2(4) ?
    Cl2 Cd1 N2 C10 . . . . -65.1(4) ?
    Cl1 Cd1 N2 C10 . . . . 74.2(4) ?
    N1 Cd1 N2 C11 . . . . 5.8(3) ?
    Cl2 Cd1 N2 C11 . . . . 119.8(3) ?
    Cl1 Cd1 N2 C11 . . . . -100.8(3) ?
    C12 N1 C1 O1 . . . . -178.1(4) ?
    Cd1 N1 C1 O1 . . . . -2.7(6) ?
    C12 N1 C1 C2 . . . . -0.2(7) ?
    Cd1 N1 C1 C2 . . . . 175.2(3) ?
    C13 O1 C1 N1 . . . . -169.7(5) ?
    C13 O1 C1 C2 . . . . 12.5(7) ?
    N1 C1 C2 C3 . . . . -0.8(8) ?
    O1 C1 C2 C3 . . . . 176.8(5) ?
    C1 C2 C3 C4 . . . . 1.5(8) ?
    C2 C3 C4 C12 . . . . -1.1(7) ?
    C2 C3 C4 C5 . . . . 178.7(5) ?
    C12 C4 C5 C6 . . . . -1.0(7) ?
    C3 C4 C5 C6 . . . . 179.2(5) ?
    C4 C5 C6 C7 . . . . 0.7(8) ?
    C5 C6 C7 C11 . . . . 0.0(8) ?
    C5 C6 C7 C8 . . . . 180.0(5) ?
    C11 C7 C8 C9 . . . . 1.5(7) ?
    C6 C7 C8 C9 . . . . -178.4(5) ?
    C7 C8 C9 C10 . . . . -0.8(8) ?
    C11 N2 C10 O2 . . . . -179.6(4) ?
    Cd1 N2 C10 O2 . . . . 5.6(6) ?
    C11 N2 C10 C9 . . . . 1.4(7) ?
    Cd1 N2 C10 C9 . . . . -173.5(4) ?
    C16 O2 C10 N2 . . . . 171.6(5) ?
    C16 O2 C10 C9 . . . . -9.3(8) ?
    C8 C9 C10 N2 . . . . -0.6(8) ?
    C8 C9 C10 O2 . . . . -179.6(5) ?
    C10 N2 C11 C7 . . . . -0.6(7) ?
    Cd1 N2 C11 C7 . . . . 174.7(3) ?
    C10 N2 C11 C12 . . . . 179.0(4) ?
    Cd1 N2 C11 C12 . . . . -5.7(5) ?
    C8 C7 C11 N2 . . . . -0.8(7) ?
    C6 C7 C11 N2 . . . . 179.1(4) ?
    C8 C7 C11 C12 . . . . 179.6(4) ?
    C6 C7 C11 C12 . . . . -0.5(7) ?
    C1 N1 C12 C4 . . . . 0.6(7) ?
    Cd1 N1 C12 C4 . . . . -175.3(3) ?
    C1 N1 C12 C11 . . . . -179.7(4) ?
    Cd1 N1 C12 C11 . . . . 4.5(5) ?
    C5 C4 C12 N1 . . . . -179.8(4) ?
    C3 C4 C12 N1 . . . . 0.1(7) ?
    C5 C4 C12 C11 . . . . 0.5(7) ?
    C3 C4 C12 C11 . . . . -179.7(4) ?
    N2 C11 C12 N1 . . . . 0.8(6) ?
    C7 C11 C12 N1 . . . . -179.6(4) ?
    N2 C11 C12 C4 . . . . -179.4(4) ?
    C7 C11 C12 C4 . . . . 0.2(6) ?
    C1 O1 C13 C14 . . . . 77.9(7) ?
    O1 C13 C14 C15 . . . . 57.3(9) ?
    C10 O2 C16 C17 . . . . 170.5(6) ?
    O2 C16 C17 C18 . . . . 55.8(12) ?
data_global
_journal_date_recd_electronic     2009-08-26
_journal_date_accepted     2009-09-21
_journal_name_full     'Acta Crystallographica, Section E'
_journal_year     2009
_journal_volume     65
_journal_issue     10
_journal_page_first     m1245
_journal_page_last     m1245
_journal_paper_category     QM
_journal_coeditor_code     LH2892
_publ_contact_author_name     'Cao-Yuan Niu'
_publ_contact_author_address
;College of Sciences
Henan Agricultural University
Zhengzhou 450002
P. R. China
;
_publ_contact_author_email     niu_cy2000@yahoo.com.cn
_publ_contact_author_fax     '86 371 63554576'
_publ_contact_author_phone     '86 371 63978906'
_publ_section_title
;\
Dichlorido(2,9-dipropoxy-1,10-phenanthroline-\k^2^<i>N</i>,<i>N</i>')\
cadmium(II)
;
loop_
    _publ_author_name
    _publ_author_address
    'Niu, Cao-Yuan'
;College of Sciences
Henan Agricultural University
Zhengzhou 450002
People's Republic of China
;
    'Zheng, Xian-Fu'
;College of Sciences
Henan Agricultural University
Zhengzhou 450002
People's Republic of China
;
    'Dang, Yu-Li'
;College of Sciences
Henan Agricultural University
Zhengzhou 450002
People's Republic of China
;
_publ_section_synopsis     .
