# Supplementary material for: Dichlorido(2,9-diprop­oxy-1,10-phenanthroline-κ2 N,N′)cadmium(II)
Source: Acta Crystallogr Sect E Struct Rep Online. 2009 Sep 26;65(Pt 10):m1245. doi: 10.1107/S1600536809038124 (PMC2970460; doi:10.1107/S1600536809038124)
Supplement: Supplementary file 2 [file e-65-m1245-Isup2.hkl]

# 
# h,k,l, Fc-squared, Fo-squared, sigma(Fo-squared) and status flag 
# 
data_I
_shelx_title ' a in I4(1)/a' 
_shelx_refln_list_code          4 
_shelx_F_calc_maximum      807.30 
_exptl_crystal_F_000      3840.00 
_reflns_d_resolution_high  0.8260 
 
loop_ 
 _symmetry_equiv_pos_as_xyz 
 'x, y, z' 
 '-x+1/2, -y, z+1/2' 
 '-y+3/4, x+1/4, z+1/4' 
 'y+3/4, -x+3/4, z+3/4' 
 'x+1/2, y+1/2, z+1/2' 
 '-x+1, -y+1/2, z+1' 
 '-y+5/4, x+3/4, z+3/4' 
 'y+5/4, -x+5/4, z+5/4' 
 '-x, -y, -z' 
 'x-1/2, y, -z-1/2' 
 'y-3/4, -x-1/4, -z-1/4' 
 '-y-3/4, x-3/4, -z-3/4' 
 '-x+1/2, -y+1/2, -z+1/2' 
 'x, y+1/2, -z' 
 'y-1/4, -x+1/4, -z+1/4' 
 '-y-1/4, x-1/4, -z-1/4' 
 
_cell_length_a    31.3159 
_cell_length_b    31.3159 
_cell_length_c     8.1662 
_cell_angle_alpha  90.000 
_cell_angle_beta   90.000 
_cell_angle_gamma  90.000 
 
_shelx_F_squared_multiplier     1.000 
 
loop_ 
 _refln_index_h 
 _refln_index_k 
 _refln_index_l 
 _refln_F_squared_calc 
 _refln_F_squared_meas 
 _refln_F_squared_sigma 
 _refln_observed_status 
  -2   4   0   190512.91   202877.42   2197.96 o 
   0   4   0    18213.29    12216.81    520.85 o 
   2   4   0   282597.00   311001.06   5724.39 o 
   4   4   0     3418.87     4331.43    249.25 o 
  -4   6   0    38719.94    48754.67    660.22 o 
  -2   6   0      197.33       98.93     72.67 o 
   0   6   0     4160.25     3789.76    136.46 o 
   2   6   0    67173.22    74245.61   1185.89 o 
   4   6   0       55.45      -32.59     93.09 o 
   6   6   0   101046.97   105141.38   1484.80 o 
  -6   8   0    25679.67    25387.75    455.81 o 
  -4   8   0       95.85      406.67     75.19 o 
  -2   8   0   363368.09   340066.63   3292.94 o 
   0   8   0   205941.39   210434.98   2104.49 o 
   2   8   0   205961.50   222536.14   3532.18 o 
   4   8   0    67060.82    59677.64    943.17 o 
   6   8   0     1255.04      827.41    147.56 o 
   8   8   0     4985.84     5360.27    266.81 o 
  -8  10   0    82697.31    86525.75   1010.14 o 
  -6  10   0    45691.54    49509.02    754.43 o 
  -4  10   0    20466.79    15347.94    284.33 o 
  -2  10   0     8803.93    10407.08    253.83 o 
   0  10   0     6601.31     7892.91    225.63 o 
   2  10   0      172.37     -150.18    100.12 o 
   4  10   0    86651.53    83898.35   1458.45 o 
   6  10   0     4892.14     4316.26    297.74 o 
   8  10   0   106808.52    90880.74   1553.84 o 
  10  10   0     2570.13     2001.82    212.90 o 
 -10  12   0       95.55      436.92     96.11 o 
  -8  12   0    12214.99    11624.02    327.01 o 
  -6  12   0     1047.99     1599.94    159.43 o 
  -4  12   0   137961.53   131827.94   1454.36 o 
  -2  12   0      512.74      652.09    111.92 o 
   0  12   0   387380.44   365476.88   3616.28 o 
   2  12   0    55439.71    59906.53   1011.45 o 
   4  12   0   106239.83   111477.91   2299.52 o 
   6  12   0     8294.99     8063.90    335.00 o 
   8  12   0    32852.73    30998.63    727.15 o 
  10  12   0    20901.99    21979.86    592.89 o 
  12  12   0   110782.73   108048.84   1470.34 o 
 -12  14   0    11388.24    11789.91    381.11 o 
 -10  14   0      780.00      905.83    114.94 o 
  -8  14   0    15500.38    14107.92    304.69 o 
  -6  14   0   178897.45   180469.48   1785.99 o 
  -4  14   0    53063.54    58019.04    790.84 o 
  -2  14   0   183950.59   180959.78   1953.33 o 
   0  14   0    14219.68    16060.22    397.37 o 
   2  14   0    56638.35    56151.41   1003.24 o 
   4  14   0    40985.68    42490.20   1373.20 o 
   6  14   0   175156.05   178750.56   2526.78 o 
   8  14   0    10857.98    10003.67    426.83 o 
  10  14   0    35813.51    36947.18   1389.03 o 
  12  14   0     6158.00     6395.94    412.14 o 
  14  14   0    50691.47    50007.02   1500.03 o 
 -14  16   0    26905.55    26046.02    611.06 o 
 -12  16   0      315.62      182.87    112.64 o 
 -10  16   0   126187.35   120172.84   1314.98 o 
  -8  16   0     5887.36     7153.38    239.26 o 
  -6  16   0    36361.46    38177.12    619.09 o 
  -4  16   0      247.77      428.53    132.50 o 
  -2  16   0   400909.16   400640.97   4484.02 o 
   0  16   0    15769.01    19158.36    508.79 o 
   2  16   0   301907.69   293984.31   3917.97 o 
   4  16   0     1833.77     2320.52    232.27 o 
   6  16   0    18497.60    18804.95    556.12 o 
   8  16   0    34929.31    36700.28   1889.21 o 
  10  16   0    71354.45    70914.79   1501.17 o 
  12  16   0       30.06      172.38    158.44 o 
  14  16   0    77440.78    75501.09   1489.72 o 
  16  16   0      534.91      887.15    259.02 o 
 -16  18   0    10074.07     9958.37    372.67 o 
 -14  18   0   104518.98   101926.69   1364.93 o 
 -12  18   0     2785.35     2697.48    215.44 o 
 -10  18   0     2347.44     2656.64    212.51 o 
  -8  18   0      771.80      731.62    155.67 o 
  -6  18   0    58628.75    56142.12    954.77 o 
  -4  18   0    42362.08    43850.96    971.21 o 
  -2  18   0    28370.51    27966.43    720.77 o 
   0  18   0     1921.64     2648.19    347.17 o 
   2  18   0     9626.39     9258.02    403.93 o 
   4  18   0     4720.04     4222.65    431.32 o 
   6  18   0   240509.67   241635.00   4412.88 o 
   8  18   0     6109.51     6140.41    369.65 o 
  10  18   0    16070.27    15833.67    762.28 o 
  12  18   0      432.13      567.04    208.83 o 
  14  18   0    53326.43    50729.83   1126.83 o 
  16  18   0    33669.91    34629.49    768.15 o 
  18  18   0    82352.13    82927.40   1359.36 o 
 -18  20   0    14311.92    13671.17    535.47 o 
 -16  20   0       87.94       97.80    158.43 o 
 -14  20   0     7170.02     8300.13    357.05 o 
 -12  20   0    53386.79    54401.19   1270.81 o 
 -10  20   0    47948.56    48434.23    915.64 o 
  -8  20   0    32390.97    32268.08    712.28 o 
  -6  20   0     8163.85     8098.04    469.48 o 
  -4  20   0    14334.46    14526.92    460.51 o 
  -2  20   0    35644.86    34113.32    714.43 o 
   0  20   0    87902.61    84363.74   1292.98 o 
   2  20   0    88592.78    88693.42   1548.53 o 
   4  20   0    44024.29    43631.44   1958.50 o 
   6  20   0      485.38      424.86    186.29 o 
   8  20   0      286.98      178.18    255.57 o 
  10  20   0    46284.30    49535.87   1098.02 o 
  12  20   0    61267.05    61408.17   2715.41 o 
  14  20   0    10446.70    10509.35    521.38 o 
  16  20   0     1088.88      437.38    235.03 o 
  18  20   0        2.67      197.36    204.31 o 
  20  20   0    16311.05    16664.65    596.37 o 
 -20  22   0    14833.76    15884.01    743.86 o 
 -18  22   0      189.72      403.81    197.73 o 
 -16  22   0    77791.88    78888.18   1592.66 o 
 -14  22   0     2298.39     1606.19    253.85 o 
 -12  22   0    15002.02    15793.12    514.62 o 
 -10  22   0      693.93      545.73    177.86 o 
  -8  22   0    13434.20    12411.19    461.44 o 
  -6  22   0     4660.75     4569.95    409.85 o 
  -4  22   0    72892.06    73663.18   1216.77 o 
  -2  22   0     6667.61     6925.31    348.97 o 
   0  22   0       10.14      -32.03    147.86 o 
   2  22   0     1073.82      622.60    377.03 o 
   4  22   0    77386.14    74474.66   1418.31 o 
   6  22   0     9481.16    10030.78    648.53 o 
   8  22   0    76536.45    81066.63   2052.38 o 
  10  22   0     1626.14     1371.54    260.59 o 
  12  22   0     1175.41     1569.95    360.94 o 
  14  22   0    16699.45    18330.38    916.16 o 
  16  22   0     9028.75    10650.92    564.65 o 
  18  22   0     3247.56     4817.15    612.42 o 
  20  22   0     8986.02     7783.33    531.69 o 
  22  22   0      839.84      562.47    217.25 o 
 -22  24   0     1369.75     1282.80    275.67 o 
 -20  24   0     8309.10     8496.09    493.67 o 
 -18  24   0     5465.96     5577.08    418.97 o 
 -16  24   0     1119.60     1346.59    251.12 o 
 -14  24   0     4758.85     4889.96    565.20 o 
 -12  24   0    34597.77    38169.33   1039.26 o 
 -10  24   0     4467.79     4179.21    380.24 o 
  -8  24   0    18585.69    19975.65    590.52 o 
  -6  24   0     1825.58     1784.27    256.16 o 
  -4  24   0    10090.34    10653.25    501.73 o 
  -2  24   0    14914.37    15082.50    603.12 o 
   0  24   0    53265.82    51397.85   1138.96 o 
   2  24   0     6493.98     7301.78    440.46 o 
   4  24   0    20579.34    20593.48   1062.15 o 
   6  24   0     2091.80     2356.94    348.80 o 
   8  24   0     5010.08     4984.11    404.29 o 
  10  24   0     1171.18      865.11    245.23 o 
  12  24   0    13737.62    14750.68    632.09 o 
  14  24   0      388.46       44.60    202.25 o 
  16  24   0     3651.00     3184.32    410.11 o 
  18  24   0      551.47      363.13    227.11 o 
  20  24   0    10200.52     9460.29    641.14 o 
  22  24   0     7317.94     8044.21    592.55 o 
  24  24   0     5630.21     4835.37    569.37 o 
 -24  26   0     2399.83     1795.07    539.69 o 
 -22  26   0      134.66      351.98    354.14 o 
 -20  26   0     1066.76     1079.36    264.42 o 
 -18  26   0     6679.47     7736.09    621.00 o 
 -16  26   0    22780.75    21213.74    815.82 o 
 -14  26   0    14501.38    12832.78    653.92 o 
 -12  26   0     3530.17     3625.62    405.40 o 
 -10  26   0     5086.54     4697.83    463.71 o 
  -8  26   0     2322.64     2095.87    523.29 o 
  -6  26   0    12413.22    12691.81    503.73 o 
  -4  26   0    16158.10    15666.79    546.97 o 
  -2  26   0      845.47      965.20    219.15 o 
   0  26   0        8.23      134.55    193.32 o 
   2  26   0    12104.40    13819.14    601.26 o 
   4  26   0     5920.75     6428.78    448.88 o 
   6  26   0    27180.71    28336.39    851.65 o 
   8  26   0      712.24      428.11    272.68 o 
  10  26   0     8274.26     8376.54    517.16 o 
  12  26   0     1924.02     1794.61    344.32 o 
  14  26   0     6795.81     7444.11    537.54 o 
  16  26   0     2688.45     1689.11    559.06 o 
  18  26   0    15745.45    14220.51    699.49 o 
  20  26   0       37.14     -145.40    220.03 o 
  22  26   0     1190.34     1410.48    541.34 o 
  24  26   0     1685.19     2078.91    568.11 o 
  26  26   0     5457.97     4802.23    675.02 o 
 -24  28   0      231.40       92.48    322.95 o 
 -22  28   0     9201.78     8214.12    629.14 o 
 -20  28   0     1415.72      877.16    311.43 o 
 -18  28   0     1778.98     1484.31    327.51 o 
 -16  28   0        8.97        8.89    232.43 o 
 -14  28   0    10189.68    10481.30    629.30 o 
 -12  28   0        7.43      170.50    247.24 o 
 -10  28   0    27239.71    26399.79   1255.73 o 
  -8  28   0      274.07       55.99    215.23 o 
  -6  28   0       72.88       34.39    183.02 o 
  -4  28   0       33.30      -48.70    167.05 o 
  -2  28   0    17983.51    20062.06    733.76 o 
   0  28   0      929.06      844.00    254.65 o 
   2  28   0    32593.97    33555.68   1100.83 o 
   4  28   0     1078.56      609.45    233.32 o 
   6  28   0     2193.29     2176.00    313.85 o 
   8  28   0     5103.95     4477.46    425.37 o 
  10  28   0    22073.11    22745.70    805.44 o 
  12  28   0      891.73      607.16    260.10 o 
  14  28   0     6243.25     6033.81    589.88 o 
  16  28   0      507.90      572.47    277.45 o 
  18  28   0     2987.22     2558.61    384.78 o 
  20  28   0      165.44      398.35    369.48 o 
  22  28   0    10955.56    12476.79    932.42 o 
  24  28   0     3400.00     2837.03   1525.86 o 
 -22  30   0     1181.36      822.74    409.00 o 
 -20  30   0      409.82      445.88    272.63 o 
 -18  30   0    11452.82    12129.74   1466.84 o 
 -16  30   0     3163.95     3126.55    434.84 o 
 -14  30   0     8434.61     7470.30   1208.17 o 
 -12  30   0     2391.38     2390.26    382.71 o 
 -10  30   0     1499.10     1791.18    346.10 o 
  -8  30   0     2181.18     2724.95    379.23 o 
  -6  30   0     9103.77     9601.96    589.92 o 
  -4  30   0     2308.07     1887.27    345.34 o 
  -2  30   0     4304.61     4036.37    414.04 o 
   0  30   0     8998.20     9953.67    567.25 o 
   2  30   0     6837.03     7310.34    516.29 o 
   4  30   0    13470.61    14547.75   1044.53 o 
   6  30   0    21703.25    22167.08    813.67 o 
   8  30   0     5990.35     6281.68    499.71 o 
  10  30   0       10.01     -178.70    196.47 o 
  12  30   0      339.27       67.81    229.55 o 
  14  30   0     3990.62     4086.77    503.69 o 
  16  30   0     8273.43     9894.12    817.91 o 
  18  30   0     4945.71     5395.22   1525.86 o 
  20  30   0     4309.74     4747.02    656.68 o 
  22  30   0      734.65      -30.11    364.98 o 
 -20  32   0     1726.36     1834.42    407.92 o 
 -18  32   0      213.47      150.18    272.82 o 
 -16  32   0        3.38     -261.51    252.66 o 
 -14  32   0     1017.75     1341.01    350.90 o 
 -12  32   0     8206.66     8034.09    913.25 o 
 -10  32   0      646.18      998.91    316.24 o 
  -8  32   0     7707.23     9326.70    626.83 o 
  -6  32   0      420.76       73.15    240.32 o 
  -4  32   0      143.33      240.08    305.04 o 
  -2  32   0     6527.22     6932.89    657.94 o 
   0  32   0    30139.69    32678.92   1279.20 o 
   2  32   0       76.22      139.82    246.82 o 
   4  32   0    10318.50    12038.51    657.81 o 
   6  32   0      256.15      696.24    263.69 o 
   8  32   0     1822.95     1998.95    499.98 o 
  10  32   0     3774.38     4597.70    610.57 o 
  12  32   0    14934.77    17478.03   1681.19 o 
  14  32   0        0.70      121.78    347.03 o 
  16  32   0     2205.93     1446.39    461.36 o 
  18  32   0      442.19      538.81    431.29 o 
  20  32   0     5056.33     4853.36   1509.33 o 
 -16  34   0     9246.17     8755.93    843.97 o 
 -14  34   0      521.76      686.59    349.56 o 
 -12  34   0     2600.26     3212.37    457.34 o 
 -10  34   0      631.12      458.28    282.66 o 
  -8  34   0     1794.87     1792.19    366.23 o 
  -6  34   0      189.16      -72.81    312.99 o 
  -4  34   0     9843.65     9779.89    783.94 o 
  -2  34   0     2614.34     2149.84    488.87 o 
   0  34   0      197.97      449.89    352.90 o 
   2  34   0       28.10       65.64    391.96 o 
   4  34   0     9887.17    11295.51    669.54 o 
   6  34   0     1274.98      858.40    685.76 o 
   8  34   0    13400.51    14821.76   1484.88 o 
  10  34   0     2279.48     1583.12    481.63 o 
  12  34   0       46.14      -48.86    317.27 o 
  14  34   0      196.16       13.60    305.65 o 
  16  34   0     6253.26     7075.87    780.70 o 
 -10  36   0     2414.05     2348.64    417.46 o 
  -8  36   0     1670.52     1091.70    432.05 o 
  -6  36   0      855.22      475.41    548.94 o 
  -4  36   0      105.05     -142.14    323.05 o 
  -2  36   0     2180.99     2137.20    488.19 o 
   0  36   0     4614.67     4104.65    939.90 o 
   2  36   0     6292.20     7912.52   1140.84 o 
   4  36   0     1886.68     3792.67    898.26 o 
   6  36   0     2111.66     1298.15    643.79 o 
   8  36   0      310.29       32.00    348.96 o 
  10  36   0     1041.59      853.73    511.26 o 
   0   1   1    79312.02    83492.23   1899.64 o 
  -1   2   1    41403.55    40744.76    526.00 o 
   1   2   1   152779.05   151563.86   1943.40 o 
  -2   3   1   131575.39   122971.55   1251.54 o 
   0   3   1    43565.04    42432.32    497.64 o 
   2   3   1    16887.26    20057.45    261.69 o 
  -3   4   1     7086.36     8098.00    161.84 o 
  -1   4   1   284030.53   302000.44   2661.22 o 
   1   4   1     3950.63     4610.65    113.05 o 
   3   4   1    38708.14    37291.72    435.42 o 
  -4   5   1   319887.19   336513.03   2569.39 o 
  -2   5   1        9.48       18.29     48.07 o 
   0   5   1    64641.62    65965.20    583.84 o 
   2   5   1    82919.42    83973.75    835.08 o 
   4   5   1   116135.15   115232.20   1119.53 o 
  -5   6   1    34600.35    29578.57    302.61 o 
  -3   6   1   192221.64   190821.89   1432.13 o 
  -1   6   1    13536.42    17053.69    212.10 o 
   1   6   1    11293.97    12566.12    201.64 o 
   3   6   1     4844.83     3142.51    131.14 o 
   5   6   1   146622.23   159522.63   1504.89 o 
  -6   7   1     5823.40     6715.19    163.51 o 
  -4   7   1    19275.32    22184.06    326.84 o 
  -2   7   1   114338.87   104353.37    800.21 o 
   0   7   1   145411.31   146092.19   1060.86 o 
   2   7   1     6101.98     6883.69    133.96 o 
   4   7   1   137174.47   134209.75   1201.25 o 
   6   7   1     4374.01     3236.46    134.23 o 
  -7   8   1    26428.83    26780.60    395.04 o 
  -5   8   1       67.32      344.45     62.23 o 
  -3   8   1    61255.25    68736.32    525.27 o 
  -1   8   1      503.39      237.20     57.20 o 
   1   8   1   204155.95   200213.06   1588.27 o 
   3   8   1    16183.99    13942.54    216.90 o 
   5   8   1   118850.20   112471.28   1053.76 o 
   7   8   1    12140.46    13099.94    295.29 o 
  -8   9   1    25596.08    24177.13    279.49 o 
  -6   9   1    68784.63    72253.38    588.71 o 
  -4   9   1    16942.58    16236.40    220.99 o 
  -2   9   1    86433.39    90348.44    691.43 o 
   0   9   1    57754.45    63587.36    570.33 o 
   2   9   1    21658.33    20838.23    262.15 o 
   4   9   1     2502.25     2539.12    126.88 o 
   6   9   1    15220.42    13162.64    401.95 o 
   8   9   1     8058.38     7652.49    211.28 o 
  -9  10   1     8906.28    10962.42    189.29 o 
  -7  10   1    60595.44    59393.44    519.38 o 
  -5  10   1    23946.34    25600.20    301.51 o 
  -3  10   1    52316.50    47447.44    431.44 o 
  -1  10   1     5787.79     6721.18    154.65 o 
   1  10   1    36581.34    32894.07    488.88 o 
   3  10   1       87.34      -64.10     69.58 o 
   5  10   1   107965.98   100073.91    984.08 o 
   7  10   1    19514.19    18985.86    326.66 o 
   9  10   1      328.66      319.94     86.59 o 
 -10  11   1    10001.63    10548.29    191.73 o 
  -8  11   1      745.71      826.98     78.81 o 
  -6  11   1    23567.94    21796.16    284.25 o 
  -4  11   1   102196.58    95307.84    752.23 o 
  -2  11   1    30324.20    30908.17    337.71 o 
   0  11   1    40232.84    37739.98    435.29 o 
   2  11   1    99467.87   101555.91    917.68 o 
   4  11   1    36042.07    30755.59    424.81 o 
   6  11   1   109832.64   112101.77   1103.41 o 
   8  11   1    62900.98    63990.11    731.81 o 
  10  11   1    17184.22    16916.89    299.66 o 
 -11  12   1    28162.70    30148.00    368.73 o 
  -9  12   1    34372.43    31720.92    371.38 o 
  -7  12   1    47858.51    48443.59    511.51 o 
  -5  12   1     1195.82     1281.47     90.68 o 
  -3  12   1    52329.57    50919.72    495.46 o 
  -1  12   1    78684.06    78452.49    756.16 o 
   1  12   1    38182.52    40361.52    469.54 o 
   3  12   1   127977.59   127623.08   1130.30 o 
   5  12   1     6505.66     6268.14    197.35 o 
   7  12   1      584.22      564.84    102.58 o 
   9  12   1   121136.10   121345.25   1218.09 o 
  11  12   1    15795.06    15272.20    308.65 o 
 -12  13   1     6971.43     6677.89    177.84 o 
 -10  13   1    47854.64    44828.73    676.97 o 
  -8  13   1    37170.67    32611.48    403.75 o 
  -6  13   1    20847.65    22832.62    306.48 o 
  -4  13   1    59277.57    66201.56    613.77 o 
  -2  13   1    26954.81    28899.43    364.92 o 
   0  13   1     7942.38     8419.41    203.40 o 
   2  13   1    67878.71    68321.81    698.39 o 
   4  13   1    37953.05    37472.84    505.89 o 
   6  13   1      438.75      906.68    115.55 o 
   8  13   1     2458.80     3577.90    177.35 o 
  10  13   1     2656.79     1917.35    151.78 o 
  12  13   1    40273.89    38081.54    491.58 o 
 -13  14   1    48250.02    46541.94    514.70 o 
 -11  14   1     9802.97    10124.83    212.87 o 
  -9  14   1    14151.21    14209.21    247.13 o 
  -7  14   1    39806.92    39773.08    444.29 o 
  -5  14   1    71458.95    68010.48    639.63 o 
  -3  14   1     1981.25     2395.35    122.86 o 
  -1  14   1       83.39       -4.40     71.66 o 
   1  14   1    31241.13    29746.86    402.48 o 
   3  14   1    74473.47    70496.85    730.73 o 
   5  14   1      584.54      439.66    101.96 o 
   7  14   1   105742.75   111088.70   1143.17 o 
   9  14   1    16099.87    15010.84    324.70 o 
  11  14   1     7638.01     7621.74    237.27 o 
  13  14   1    13706.16    12996.26    268.12 o 
 -14  15   1    52785.43    52085.63    610.53 o 
 -12  15   1     4428.38     4797.96    167.84 o 
 -10  15   1     1506.28     1493.20    158.78 o 
  -8  15   1      536.42      571.22     84.44 o 
  -6  15   1    23473.34    22607.51    321.10 o 
  -4  15   1     2555.06     1754.47    112.27 o 
  -2  15   1   143161.03   137375.47   1169.62 o 
   0  15   1    53095.02    49960.01    580.20 o 
   2  15   1     2375.72     2951.16    147.72 o 
   4  15   1     8900.27     9021.46    265.80 o 
   6  15   1    86537.70    82837.57    923.33 o 
   8  15   1     4243.39     4398.11    201.58 o 
  10  15   1    34046.40    33425.66    558.25 o 
  12  15   1      708.03      742.32    112.53 o 
  14  15   1     1686.35     1417.25    136.45 o 
 -15  16   1       41.37       77.40     96.08 o 
 -13  16   1    41433.68    40310.66    521.40 o 
 -11  16   1     4229.42     4565.07    177.98 o 
  -9  16   1     4643.01     5373.44    173.58 o 
  -7  16   1    36982.57    35957.12    434.89 o 
  -5  16   1    35750.75    34103.46    417.29 o 
  -3  16   1      237.20      290.50     85.16 o 
  -1  16   1   126073.32   127944.95   1182.96 o 
   1  16   1    20594.37    20190.14    340.89 o 
   3  16   1    15076.57    16083.63    305.46 o 
   5  16   1    50087.74    48009.65    638.90 o 
   7  16   1    55133.69    55799.86    716.43 o 
   9  16   1     3717.40     3692.77    198.24 o 
  11  16   1    18075.23    17253.55    400.92 o 
  13  16   1    30892.65    31478.30    576.79 o 
  15  16   1        3.76     -109.37    125.26 o 
 -16  17   1    10441.95    10526.44    306.26 o 
 -14  17   1     2077.47     1661.76    151.10 o 
 -12  17   1    12321.08    12831.24    259.48 o 
 -10  17   1    46394.42    44747.98    599.59 o 
  -8  17   1      123.81       48.36     78.14 o 
  -6  17   1    24907.99    25066.86    358.11 o 
  -4  17   1     1414.76     1316.29    122.05 o 
  -2  17   1     1997.83     1903.71    130.35 o 
   0  17   1    16809.70    17395.13    369.90 o 
   2  17   1    60292.33    62520.17    704.21 o 
   4  17   1     1536.87     2219.66    156.99 o 
   6  17   1    23517.74    21629.55    409.23 o 
   8  17   1    20881.07    21288.46    414.25 o 
  10  17   1    17411.57    16942.72    398.69 o 
  12  17   1      106.85      145.30    122.59 o 
  14  17   1    85414.48    81870.16   1077.50 o 
  16  17   1       45.68      127.15    105.59 o 
 -17  18   1    11278.79    11588.95    330.22 o 
 -15  18   1    23046.38    22524.27    610.16 o 
 -13  18   1      207.02      143.40     96.40 o 
 -11  18   1     8712.75     8738.64    228.81 o 
  -9  18   1    41723.67    42857.81    512.59 o 
  -7  18   1     2647.29     2393.44    136.66 o 
  -5  18   1    11764.61    11117.51    250.80 o 
  -3  18   1    27853.86    27697.65    404.46 o 
  -1  18   1     7551.77     8385.12    235.58 o 
   1  18   1      429.82      437.07    122.43 o 
   3  18   1    35605.35    36493.68    508.85 o 
   5  18   1    25681.40    25193.23    451.74 o 
   7  18   1      492.53      388.45    114.80 o 
   9  18   1    26185.14    25194.85    796.88 o 
  11  18   1    50861.25    53453.91    793.65 o 
  13  18   1      237.49      324.73    134.29 o 
  15  18   1     2087.31     2027.85    254.81 o 
  17  18   1    14670.51    14971.21    363.87 o 
 -18  19   1        2.80       21.86    111.20 o 
 -16  19   1    12136.75    11916.03    350.25 o 
 -14  19   1    31841.82    30116.08    482.38 o 
 -12  19   1     8376.84     8683.63    292.69 o 
 -10  19   1    25248.05    25881.61    419.31 o 
  -8  19   1     1739.33     2117.92    197.61 o 
  -6  19   1      319.23      238.05     92.69 o 
  -4  19   1     7004.93     6736.58    231.27 o 
  -2  19   1    52238.66    49973.22    625.36 o 
   0  19   1      789.54      627.17    112.84 o 
   2  19   1    31219.17    31666.52    477.30 o 
   4  19   1    19341.70    18192.60    455.10 o 
   6  19   1     1247.38     1394.32    149.73 o 
   8  19   1    31468.73    33621.05    592.94 o 
  10  19   1    29790.06    30208.15    751.16 o 
  12  19   1        0.54       79.67    119.29 o 
  14  19   1      768.43      570.28    146.31 o 
  16  19   1    11060.88    12090.79    363.95 o 
  18  19   1     2484.34     2587.66    196.57 o 
 -19  20   1      462.54      135.50    129.40 o 
 -17  20   1     8313.58     9224.65    279.72 o 
 -15  20   1    10129.98    10926.06    414.45 o 
 -13  20   1     3278.11     3525.45    210.45 o 
 -11  20   1    11357.32    10943.84    343.88 o 
  -9  20   1     5285.85     5751.80    217.59 o 
  -7  20   1       73.39      173.40     89.57 o 
  -5  20   1    32720.24    32189.47    462.08 o 
  -3  20   1    15415.28    14625.41    301.97 o 
  -1  20   1      600.52      322.20    102.25 o 
   1  20   1    34105.34    33987.27    503.30 o 
   3  20   1    21150.41    21824.82    427.95 o 
   5  20   1     8525.08     9063.64    317.09 o 
   7  20   1    35912.03    37215.00    634.68 o 
   9  20   1    11334.91    12251.31    408.32 o 
  11  20   1     1355.56     1539.18    185.14 o 
  13  20   1     1280.15     1357.45    188.41 o 
  15  20   1      525.71      584.42    154.81 o 
  17  20   1      325.59      286.52    132.55 o 
  19  20   1     4689.65     3978.07    276.56 o 
 -20  21   1    17069.03    18421.48    436.41 o 
 -18  21   1     5632.14     6113.68    277.17 o 
 -16  21   1     3163.78     2941.57    197.90 o 
 -14  21   1    11576.30    13128.98    355.07 o 
 -12  21   1    11746.31    12902.94    348.42 o 
 -10  21   1       25.29     -102.83     96.84 o 
  -8  21   1    33754.30    32879.08    519.21 o 
  -6  21   1    24134.61    23792.13    398.91 o 
  -4  21   1     1753.71     2108.49    151.44 o 
  -2  21   1    22886.71    23293.61    413.27 o 
   0  21   1     7029.79     7962.24    256.40 o 
   2  21   1      740.16      627.78    136.03 o 
   4  21   1    17958.35    17907.60    397.05 o 
   6  21   1    19773.87    18554.97    441.30 o 
   8  21   1      138.93       65.57    124.95 o 
  10  21   1    18583.74    17670.23    440.34 o 
  12  21   1     9831.38    10479.05    361.97 o 
  14  21   1     3948.74     4215.09    265.57 o 
  16  21   1    10978.46    11593.89    517.05 o 
  18  21   1    13357.03    13082.72    369.81 o 
  20  21   1      130.11      -70.73    130.73 o 
 -21  22   1     1848.28     2028.98    240.26 o 
 -19  22   1    14155.90    12392.40    436.86 o 
 -17  22   1      621.94      691.93    147.67 o 
 -15  22   1     2066.53     2180.83    191.84 o 
 -13  22   1     7843.12     9122.49    315.22 o 
 -11  22   1      702.01      516.87    126.78 o 
  -9  22   1    12188.56    11461.94    347.63 o 
  -7  22   1     6276.64     6817.00    334.92 o 
  -5  22   1     3606.11     3733.09    188.06 o 
  -3  22   1      689.41      779.70    187.68 o 
  -1  22   1    15908.97    15803.76    401.38 o 
   1  22   1     6803.10     7664.17    328.80 o 
   3  22   1     1241.94     1462.83    188.00 o 
   5  22   1     5884.20     6011.72    279.35 o 
   7  22   1    21323.02    21913.82    585.63 o 
   9  22   1     2239.97     2512.73    216.43 o 
  11  22   1     5084.04     5252.16    286.14 o 
  13  22   1     2475.57     2486.06    329.20 o 
  15  22   1       10.11      299.05    141.50 o 
  17  22   1    15777.63    15860.30    435.41 o 
  19  22   1    18417.69    19340.31    537.74 o 
  21  22   1     1056.52     1008.07    222.50 o 
 -22  23   1     3245.15     3241.81    292.79 o 
 -20  23   1     1385.48      792.75    252.44 o 
 -18  23   1    15935.91    15152.87    449.12 o 
 -16  23   1     7115.22     6741.03    294.62 o 
 -14  23   1     5964.04     6593.10    295.38 o 
 -12  23   1     8118.90     8618.19    307.47 o 
 -10  23   1     6891.86     6624.43    290.81 o 
  -8  23   1      333.10      206.20    127.94 o 
  -6  23   1     8017.91     8707.86    289.57 o 
  -4  23   1    12138.70    13301.32    314.76 o 
  -2  23   1     3048.63     2778.62    183.99 o 
   0  23   1    23348.59    25467.96    454.67 o 
   2  23   1    16900.29    17622.93    408.38 o 
   4  23   1     1382.02     1738.54    206.05 o 
   6  23   1    18218.32    17644.56    444.52 o 
   8  23   1     6258.90     7293.09    317.91 o 
  10  23   1     2143.34     2721.77    226.75 o 
  12  23   1    15922.66    16386.07    678.98 o 
  14  23   1     3696.94     4490.60    297.46 o 
  16  23   1       47.97       -5.17    134.75 o 
  18  23   1     1660.57     1455.21    210.55 o 
  20  23   1     4039.33     4369.10    349.90 o 
  22  23   1     2480.90     2391.96    375.91 o 
 -23  24   1     1058.12      932.31    217.53 o 
 -21  24   1     3289.24     2619.57    300.03 o 
 -19  24   1      737.89      577.08    166.84 o 
 -17  24   1       33.51      -66.99    133.20 o 
 -15  24   1      274.12      267.78    128.40 o 
 -13  24   1      425.67      665.61    142.24 o 
 -11  24   1      617.93      640.82    151.32 o 
  -9  24   1    16475.24    16485.94    419.85 o 
  -7  24   1     6262.75     6001.96    281.29 o 
  -5  24   1     2364.73     2671.18    192.01 o 
  -3  24   1    10453.30    10963.56    314.90 o 
  -1  24   1    11976.44    12045.25    329.65 o 
   1  24   1        2.15      -38.77    100.17 o 
   3  24   1    19353.84    19796.85    474.99 o 
   5  24   1    13564.38    14137.96    450.58 o 
   7  24   1     1023.39      642.30    156.04 o 
   9  24   1     3964.93     3922.01    261.74 o 
  11  24   1     7213.62     7970.30    345.24 o 
  13  24   1     1474.39     1395.79    194.28 o 
  15  24   1    11759.00    11244.21    419.20 o 
  17  24   1     5211.33     4893.95    361.17 o 
  19  24   1     1452.56     1608.70    332.68 o 
  21  24   1      447.53      572.55    215.91 o 
  23  24   1     6339.40     6090.16    352.61 o 
 -24  25   1     1780.71     1827.67    262.22 o 
 -22  25   1     2543.72     2924.91    439.32 o 
 -20  25   1     1168.23      898.41    209.22 o 
 -18  25   1        3.28      -47.08    141.27 o 
 -16  25   1     9065.14     9282.28    375.57 o 
 -14  25   1    14478.69    14250.13    404.92 o 
 -12  25   1     3282.98     3349.44    246.15 o 
 -10  25   1     5534.50     6552.55    384.51 o 
  -8  25   1    12773.74    12987.92    491.66 o 
  -6  25   1      318.15      333.41    134.43 o 
  -4  25   1     7814.66     8151.84    310.87 o 
  -2  25   1     6767.56     7654.79    279.12 o 
   0  25   1      484.35      327.78    156.92 o 
   2  25   1     5330.26     5508.63    341.32 o 
   4  25   1      986.82     1051.55    174.89 o 
   6  25   1      234.14       13.87    135.12 o 
   8  25   1     4273.51     4618.00    282.09 o 
  10  25   1     2665.37     2639.30    288.91 o 
  12  25   1      828.94      665.14    171.12 o 
  14  25   1     6922.77     7456.60    598.39 o 
  16  25   1     6059.87     6059.14    397.10 o 
  18  25   1       18.58      182.44    179.74 o 
  20  25   1     4107.31     4448.61    372.24 o 
  22  25   1     3246.81     3193.74    377.80 o 
  24  25   1       84.13       -2.00    183.25 o 
 -25  26   1      536.14      400.56    204.94 o 
 -23  26   1     3300.61     2899.79    292.03 o 
 -21  26   1      743.91      960.10    234.46 o 
 -19  26   1       12.87       64.27    159.03 o 
 -17  26   1     1273.77     1191.86    193.96 o 
 -15  26   1      772.28      894.25    186.77 o 
 -13  26   1    19936.16    19503.06    491.80 o 
 -11  26   1    11684.26    12211.88    400.59 o 
  -9  26   1      878.92      774.45    161.86 o 
  -7  26   1       85.40       92.18    129.30 o 
  -5  26   1    10840.78    10535.17    336.22 o 
  -3  26   1     4992.27     4703.62    263.66 o 
  -1  26   1     1445.03     1636.24    180.45 o 
   1  26   1     2079.32     2389.23    226.30 o 
   3  26   1    12233.04    12429.90    406.81 o 
   5  26   1      376.06       88.61    138.10 o 
   7  26   1    15706.00    16177.38    461.54 o 
   9  26   1     4810.63     4844.94    294.78 o 
  11  26   1      304.08      196.29    162.93 o 
  13  26   1     2939.10     2930.01    293.15 o 
  15  26   1     9835.11    10367.96    472.55 o 
  17  26   1     2391.32     2362.70    289.38 o 
  19  26   1     2898.01     3129.06    326.72 o 
  21  26   1     5279.55     5023.65    451.67 o 
  23  26   1     1349.02     1031.93    254.26 o 
  25  26   1       22.33     -151.65    184.07 o 
 -26  27   1     1809.04     2106.00    286.12 o 
 -24  27   1      792.65      982.51    232.39 o 
 -22  27   1     1578.83     1982.37    274.21 o 
 -20  27   1     6577.89     6466.14    393.66 o 
 -18  27   1       76.74      146.40    158.83 o 
 -16  27   1      374.54      207.66    177.39 o 
 -14  27   1     9257.25    10207.85    649.41 o 
 -12  27   1     6920.19     5606.44    320.11 o 
 -10  27   1      835.00      913.99    225.60 o 
  -8  27   1      988.13      851.89    170.81 o 
  -6  27   1     7166.23     7582.30    328.29 o 
  -4  27   1      131.59      204.13    151.00 o 
  -2  27   1     8420.92     9298.70    372.22 o 
   0  27   1     8678.89     8775.31    419.46 o 
   2  27   1      859.98      718.18    168.38 o 
   4  27   1     3107.42     3018.50    242.33 o 
   6  27   1     5249.34     5414.14    356.93 o 
   8  27   1     3000.36     3230.66    296.34 o 
  10  27   1     5351.83     5735.64    371.52 o 
  12  27   1      110.62     -231.34    154.23 o 
  14  27   1      317.25       -4.71    166.56 o 
  16  27   1     1235.12     1066.51    244.73 o 
  18  27   1     3280.33     3518.25    337.89 o 
  20  27   1      162.60      538.82    210.08 o 
  22  27   1      781.25      594.90    225.91 o 
  24  27   1     1512.64     1062.65    273.84 o 
  26  27   1      255.54       59.24    205.00 o 
 -25  28   1      258.05      625.92    223.69 o 
 -23  28   1      625.34      419.47    217.12 o 
 -21  28   1      333.16      224.86    197.65 o 
 -19  28   1     1807.10     1404.93    348.41 o 
 -17  28   1      101.84       85.77    164.67 o 
 -15  28   1     3793.84     3692.73    357.67 o 
 -13  28   1     3001.63     3698.90    368.47 o 
 -11  28   1    14905.19    15100.76    549.07 o 
  -9  28   1      191.35      -14.24    128.49 o 
  -7  28   1     7747.38     8604.22    354.46 o 
  -5  28   1     3005.78     2815.89    299.81 o 
  -3  28   1       82.22       29.61    138.52 o 
  -1  28   1     4281.16     4944.49    298.18 o 
   1  28   1    24993.86    25811.04    587.40 o 
   3  28   1     4324.37     4188.18    297.67 o 
   5  28   1     6793.05     6910.93    355.70 o 
   7  28   1     2617.33     3174.38    523.20 o 
   9  28   1     2453.63     2608.13    285.13 o 
  11  28   1     6182.99     7142.27    415.60 o 
  13  28   1     8017.25     8164.77    440.20 o 
  15  28   1       26.21      140.21    186.71 o 
  17  28   1      542.82      247.44    201.89 o 
  19  28   1     5070.38     4941.97    398.81 o 
  21  28   1     3211.18     2864.87    325.82 o 
  23  28   1      408.63      190.57    359.95 o 
  25  28   1     2024.43     1757.48    276.42 o 
 -24  29   1      513.85      496.67    227.39 o 
 -22  29   1     1230.29     1089.99    238.58 o 
 -20  29   1       47.80     -118.80    170.96 o 
 -18  29   1     7673.49     7915.86    473.55 o 
 -16  29   1       31.06       14.58    167.13 o 
 -14  29   1      213.26      173.49    183.81 o 
 -12  29   1    10269.60    11367.78    485.57 o 
 -10  29   1     6666.81     6827.87    370.42 o 
  -8  29   1     1190.58      980.25    183.31 o 
  -6  29   1     5983.60     5613.00    334.18 o 
  -4  29   1      445.09      553.15    169.14 o 
  -2  29   1      245.74      -18.97    156.74 o 
   0  29   1     8404.66     8098.73    407.30 o 
   2  29   1     7026.65     6836.73    343.31 o 
   4  29   1      415.57      371.16    179.61 o 
   6  29   1       66.76       57.86    172.47 o 
   8  29   1      594.22      181.53    172.15 o 
  10  29   1     1910.16     1533.69    302.82 o 
  12  29   1     5364.10     5253.88    658.15 o 
  14  29   1     5374.95     5311.46    389.80 o 
  16  29   1      864.25     1109.27    293.39 o 
  18  29   1     1129.07      934.49    290.09 o 
  20  29   1      151.78      353.06    232.89 o 
  22  29   1        7.74     -113.36    196.30 o 
  24  29   1     1482.14      902.18    229.26 o 
 -21  30   1      457.71      275.23    211.52 o 
 -19  30   1     1050.67     1007.57    248.29 o 
 -17  30   1     1033.96      349.75    219.22 o 
 -15  30   1    11023.76    11703.53    488.03 o 
 -13  30   1      918.43      673.33    196.28 o 
 -11  30   1     1310.20     1102.04    219.06 o 
  -9  30   1     2370.70     2699.81    274.75 o 
  -7  30   1     3692.27     3712.09    331.02 o 
  -5  30   1      377.34      644.43    182.64 o 
  -3  30   1     5353.76     5034.34    323.18 o 
  -1  30   1     2252.92     2214.25    267.39 o 
   1  30   1      293.87      230.51    169.03 o 
   3  30   1      923.16      739.34    376.37 o 
   5  30   1    15930.09    17401.50    591.91 o 
   7  30   1      885.08      487.82    222.88 o 
   9  30   1     7600.87     7185.69    449.22 o 
  11  30   1     4920.49     4489.44    372.65 o 
  13  30   1      505.50      546.74    219.26 o 
  15  30   1     1305.00     1503.81    270.67 o 
  17  30   1    10464.88     9860.52    518.57 o 
  19  30   1      715.11      843.42    245.27 o 
  21  30   1      575.49      665.77    245.63 o 
 -20  31   1      131.86     -199.24    209.05 o 
 -18  31   1        3.27      -46.05    209.42 o 
 -16  31   1     4130.40     3470.73    364.26 o 
 -14  31   1       77.72      329.62    193.65 o 
 -12  31   1     2533.33     2213.14    261.37 o 
 -10  31   1     3294.82     2917.97    294.71 o 
  -8  31   1      606.00      554.81    188.13 o 
  -6  31   1      487.59      357.72    179.78 o 
  -4  31   1     6504.10     7020.95    372.40 o 
  -2  31   1     3277.00     3898.89    301.31 o 
   0  31   1     3105.64     3565.95    367.08 o 
   2  31   1     7541.09     8098.08    495.23 o 
   4  31   1     3389.91     3818.79    385.62 o 
   6  31   1      979.15      564.66    262.12 o 
   8  31   1     5229.46     5523.42    396.27 o 
  10  31   1      570.57      641.58    223.23 o 
  12  31   1     1687.37     1877.11    272.24 o 
  14  31   1        4.24     -138.17    190.01 o 
  16  31   1     1547.21     2363.03    348.13 o 
  18  31   1     1154.59      659.22    268.33 o 
  20  31   1     1637.98     1591.43    305.43 o 
 -19  32   1     1154.96     1075.08    265.37 o 
 -17  32   1      570.14      306.62    283.76 o 
 -15  32   1      726.47     1049.45    234.67 o 
 -13  32   1      217.34      347.96    189.86 o 
 -11  32   1     9183.31     8048.26    427.55 o 
  -9  32   1     1140.93     1201.45    292.99 o 
  -7  32   1      115.56      191.95    197.62 o 
  -5  32   1     1753.41     1551.10    233.00 o 
  -3  32   1     4318.70     4095.41    353.94 o 
  -1  32   1       83.86      190.09    303.08 o 
   1  32   1    13799.18    14773.78    818.94 o 
   3  32   1     4360.98     4250.71    393.14 o 
   5  32   1      848.62      592.70    242.06 o 
   7  32   1     5828.54     6065.53    462.04 o 
   9  32   1     3876.57     3440.99    333.54 o 
  11  32   1      101.07     -229.02    173.35 o 
  13  32   1     2851.63     2574.22    303.64 o 
  15  32   1     3860.98     3358.75    368.99 o 
  17  32   1      407.85      268.58    223.10 o 
  19  32   1      283.84      257.00    227.89 o 
 -18  33   1      397.41      443.45    254.90 o 
 -16  33   1      851.08      694.63    245.97 o 
 -14  33   1      904.56     1277.04    242.92 o 
 -12  33   1      156.98       -6.33    175.73 o 
 -10  33   1     1029.72      919.31    223.47 o 
  -8  33   1     6049.13     5825.32    414.03 o 
  -6  33   1      112.05       83.66    217.41 o 
  -4  33   1     1977.60     1406.25    285.60 o 
  -2  33   1       87.59      161.08    405.56 o 
   0  33   1     1657.77     2627.13    753.69 o 
   2  33   1      376.38      102.37    239.39 o 
   4  33   1    10328.48     9580.05    555.34 o 
   6  33   1     1107.92     1205.86    329.69 o 
   8  33   1       50.15      119.78    200.79 o 
  10  33   1      440.36      664.59    228.30 o 
  12  33   1     4693.82     4594.58    390.05 o 
  14  33   1      109.85     -141.67    194.85 o 
  16  33   1     4261.90     4413.61    406.70 o 
  18  33   1      387.72      -45.65    215.89 o 
 -15  34   1     1689.66     1653.24    430.14 o 
 -13  34   1     2848.53     2794.12    313.05 o 
 -11  34   1      212.87       12.49    189.25 o 
  -9  34   1      211.63     -145.84    204.32 o 
  -7  34   1     4189.94     3923.20    416.67 o 
  -5  34   1     1751.64     2010.98    324.92 o 
  -3  34   1      650.82      539.47    293.98 o 
  -1  34   1     3114.02     3714.69    400.43 o 
   1  34   1     1863.22     1980.84    325.98 o 
   3  34   1     1393.40     1169.69    288.84 o 
   5  34   1     6486.30     7669.92    586.25 o 
   7  34   1     1374.55     1506.20    304.28 o 
   9  34   1      281.20      573.07    269.52 o 
  11  34   1     1685.33     1657.35    295.22 o 
  13  34   1     2676.79     3113.25    348.05 o 
  15  34   1      341.02      400.21    231.38 o 
 -14  35   1      650.86      940.71    261.80 o 
 -12  35   1     1701.20     1809.48    316.74 o 
 -10  35   1        0.36      130.85    242.37 o 
  -8  35   1      376.43      136.91    238.56 o 
  -6  35   1      787.60     1644.01    328.94 o 
  -4  35   1     2089.18     1530.93    416.87 o 
  -2  35   1     1366.21      758.37    324.76 o 
   0  35   1     3045.93     3410.16    538.93 o 
   2  35   1       84.61     -234.99    221.06 o 
   4  35   1     1442.79     2042.28    344.55 o 
   6  35   1     1656.61     1672.17    324.01 o 
   8  35   1     1514.32     1400.81    378.08 o 
  10  35   1      441.94      576.02    282.49 o 
  12  35   1     1362.40     1122.59    273.53 o 
  14  35   1      156.95     -154.43    231.57 o 
 -11  36   1      103.87      -38.88    250.60 o 
  -9  36   1     2474.18     2004.85    346.31 o 
  -7  36   1      498.85       60.98    296.42 o 
  -5  36   1        2.70      -47.73    278.44 o 
  -3  36   1     2129.94     3086.24    634.82 o 
  -1  36   1     2474.33     2067.60    412.85 o 
   1  36   1       34.28       74.42    233.51 o 
   3  36   1     2397.78     2222.05    355.42 o 
   5  36   1     1411.17     1341.50    318.45 o 
   7  36   1      335.13      354.04    248.16 o 
   9  36   1     1227.71      929.49    297.19 o 
  11  36   1     1758.73     1149.15    318.77 o 
  -6  37   1      445.22      495.85    312.15 o 
  -4  37   1     1520.74      916.16    370.53 o 
  -2  37   1       14.34      134.79    265.14 o 
   0  37   1      354.75       42.72    298.88 o 
   2  37   1      887.59     1119.72    370.61 o 
   4  37   1     1096.27      889.18    292.07 o 
   6  37   1      343.94      589.58    276.63 o 
   1   1   2      177.27      -74.50     49.67 o 
   0   2   2    65622.53    68211.02    754.21 o 
   2   2   2    79643.40    78932.19    788.29 o 
  -1   3   2    39193.52    37477.37    442.34 o 
   1   3   2   241941.67   257140.06   2297.30 o 
   3   3   2    13102.63    12856.71    257.41 o 
  -2   4   2    63122.54    63669.28    732.14 o 
   0   4   2    32339.52    32218.15    401.11 o 
   2   4   2    54293.25    61355.27    607.99 o 
   4   4   2   651733.75   653359.50   6208.33 o 
  -3   5   2    18956.06    20166.06    318.13 o 
  -1   5   2   108889.38   115146.66   1048.53 o 
   1   5   2   119889.01   125943.87   1054.50 o 
   3   5   2   136262.61   130833.43   1404.25 o 
   5   5   2       23.24      473.68    104.97 o 
  -4   6   2    44843.74    45612.65    507.04 o 
  -2   6   2    24526.85    24507.95    304.67 o 
   0   6   2    90286.74    81289.77    739.52 o 
   2   6   2   115067.88   128499.59   1082.83 o 
   4   6   2   119148.79   115686.61   1167.91 o 
   6   6   2    13924.69    16468.18    266.99 o 
  -5   7   2      260.52      580.22     81.50 o 
  -3   7   2     8285.11     8875.45    185.81 o 
  -1   7   2    31417.25    32179.79    365.84 o 
   1   7   2    19286.94    22369.63    276.57 o 
   3   7   2   115635.88   115072.75    989.77 o 
   5   7   2     1888.42     2093.78    118.21 o 
   7   7   2     2978.77     3618.09    171.92 o 
  -6   8   2   148719.66   142120.63   1158.95 o 
  -4   8   2   166227.66   160588.69   1348.39 o 
  -2   8   2   120450.72   120096.59   1040.06 o 
   0   8   2      175.88       66.16     64.07 o 
   2   8   2    18995.89    18272.87    278.34 o 
   4   8   2    79767.84    83401.24    768.07 o 
   6   8   2    81530.07    78808.88    688.60 o 
   8   8   2   140235.17   131881.47   1248.35 o 
  -7   9   2    46431.82    45795.73    493.13 o 
  -5   9   2        0.02       64.88     65.03 o 
  -3   9   2     4723.91     5099.80    154.89 o 
  -1   9   2    19875.20    21749.34    263.84 o 
   1   9   2     1040.02      601.86     68.92 o 
   3   9   2    23504.04    22378.67    306.79 o 
   5   9   2    15097.63    16501.04    332.96 o 
   7   9   2     8175.05     9583.82    178.17 o 
   9   9   2     6738.79     6204.79    184.79 o 
  -8  10   2    64595.56    65803.46    655.86 o 
  -6  10   2    30710.40    31012.17    385.44 o 
  -4  10   2       13.12       -7.41     69.98 o 
  -2  10   2   123010.24   123035.80    963.85 o 
   0  10   2    49795.27    48354.69    458.65 o 
   2  10   2   149908.16   152480.33   1299.29 o 
   4  10   2     7243.76     6652.87    169.31 o 
   6  10   2    10946.89     8975.96    194.05 o 
   8  10   2    14219.04    11931.90    231.16 o 
  10  10   2   246624.47   242550.86   1912.36 o 
  -9  11   2    12163.72    11945.77    243.03 o 
  -7  11   2        8.27      170.67     75.99 o 
  -5  11   2     4835.14     4893.19    160.44 o 
  -3  11   2    17652.71    18608.94    253.88 o 
  -1  11   2    10116.81    10055.11    183.96 o 
   1  11   2    37333.79    37342.34    406.74 o 
   3  11   2        2.22       45.39     67.76 o 
   5  11   2     8522.60     8866.42    203.62 o 
   7  11   2     4915.99     4905.56    180.57 o 
   9  11   2     6406.22     6323.83    245.27 o 
  11  11   2     1222.12      609.84    130.52 o 
 -10  12   2     2060.59     2040.98    129.74 o 
  -8  12   2     6162.63     7344.15    197.63 o 
  -6  12   2   309407.22   306417.34   2343.53 o 
  -4  12   2     2461.46     2233.53    104.26 o 
  -2  12   2    90667.09    90097.52    767.06 o 
   0  12   2       26.10      -36.12     62.58 o 
   2  12   2   115233.05   119752.92   1007.14 o 
   4  12   2     5169.52     4775.45    142.37 o 
   6  12   2   117477.48   114279.03   1139.60 o 
   8  12   2     2771.01     2584.70    151.52 o 
  10  12   2    48539.21    43635.88    540.54 o 
  12  12   2        4.96      130.58    109.04 o 
 -11  13   2       18.05       39.82     79.53 o 
  -9  13   2    23902.06    23394.27    359.86 o 
  -7  13   2      904.17      592.07    104.24 o 
  -5  13   2    13201.25    12102.37    207.71 o 
  -3  13   2      165.54      119.27     69.26 o 
  -1  13   2     4784.69     4275.45    138.05 o 
   1  13   2     3740.12     4040.58    147.79 o 
   3  13   2    83213.98    84977.60    774.84 o 
   5  13   2     1378.30     1159.92     93.13 o 
   7  13   2     4965.68     5462.99    197.86 o 
   9  13   2     7474.36     8178.30    246.23 o 
  11  13   2    18281.97    17300.67    324.44 o 
  13  13   2     1083.98      999.09    115.25 o 
 -12  14   2    45362.44    44038.61    553.98 o 
 -10  14   2    87988.46    87227.07    865.34 o 
  -8  14   2    18438.98    18132.63    277.73 o 
  -6  14   2    43921.34    42082.61    443.04 o 
  -4  14   2     7901.96     7844.88    185.07 o 
  -2  14   2    40452.98    42113.49    456.16 o 
   0  14   2    16353.81    16111.58    266.12 o 
   2  14   2    45171.65    37427.60    437.27 o 
   4  14   2     1775.68     2056.14    113.53 o 
   6  14   2      370.59      147.40     79.07 o 
   8  14   2     8652.36     6445.99    226.48 o 
  10  14   2    83478.34    77604.74    902.55 o 
  12  14   2    69030.54    67122.32    717.08 o 
  14  14   2    33090.07    32910.02    502.52 o 
 -13  15   2    26890.48    26202.75    418.70 o 
 -11  15   2      427.99      141.38    143.23 o 
  -9  15   2     2661.16     2511.68    149.79 o 
  -7  15   2     5296.57     5462.57    159.34 o 
  -5  15   2    44146.30    43182.37    477.25 o 
  -3  15   2     6200.25     6003.79    169.25 o 
  -1  15   2    16440.38    17499.67    287.05 o 
   1  15   2       52.02       79.31     71.82 o 
   3  15   2    11064.76    12125.48    234.14 o 
   5  15   2     8072.87     8726.52    223.07 o 
   7  15   2    12456.85    12282.40    405.35 o 
   9  15   2     4139.65     4275.00    203.50 o 
  11  15   2     9527.35     9775.91    292.34 o 
  13  15   2     4868.38     5659.46    206.15 o 
  15  15   2     2374.89     2300.26    147.71 o 
 -14  16   2     5232.97     5987.79    221.77 o 
 -12  16   2      875.15      615.25    113.37 o 
 -10  16   2     1161.10     1331.16    173.71 o 
  -8  16   2    72956.16    68923.45    707.07 o 
  -6  16   2    45447.93    44855.10    481.15 o 
  -4  16   2   119233.14   117995.00   1005.67 o 
  -2  16   2    10746.44    10342.29    228.25 o 
   0  16   2      446.18      373.50     94.40 o 
   2  16   2      118.00      106.52     75.80 o 
   4  16   2    40941.27    42013.70    557.75 o 
   6  16   2     8244.72     8185.95    251.26 o 
   8  16   2    64944.29    66939.37    819.08 o 
  10  16   2     4096.85     4368.10    212.93 o 
  12  16   2      987.87     1098.32    144.33 o 
  14  16   2     2850.77     2865.45    169.11 o 
  16  16   2    30618.52    30390.23    502.99 o 
 -15  17   2       28.22      -44.39    107.72 o 
 -13  17   2     1569.75     1354.58    143.29 o 
 -11  17   2     1712.23     1851.26    144.76 o 
  -9  17   2    16274.52    16757.51    334.96 o 
  -7  17   2    10709.97    11686.74    259.28 o 
  -5  17   2        4.44       18.93     73.93 o 
  -3  17   2      497.44      795.44    104.04 o 
  -1  17   2     5699.46     5973.90    187.36 o 
   1  17   2     8461.02     8392.84    231.49 o 
   3  17   2     5042.32     4726.08    182.78 o 
   5  17   2     7038.92     7069.05    258.09 o 
   7  17   2     2805.19     3163.77    184.12 o 
   9  17   2     1526.27     1816.10    160.15 o 
  11  17   2     6009.02     6026.33    251.60 o 
  13  17   2     8746.43     8933.37    337.01 o 
  15  17   2    10847.43    11562.88    367.87 o 
  17  17   2     9159.58     8720.61    356.12 o 
 -16  18   2      373.81      314.93    145.25 o 
 -14  18   2     2902.43     2475.26    197.51 o 
 -12  18   2    63928.86    60778.85    756.43 o 
 -10  18   2     9811.23    10909.74    279.79 o 
  -8  18   2    38645.95    39435.81    531.39 o 
  -6  18   2     1423.38     1559.17    138.94 o 
  -4  18   2     9092.71     9570.24    247.08 o 
  -2  18   2     8001.34     8897.74    241.74 o 
   0  18   2    43695.04    43644.86    562.46 o 
   2  18   2      470.42      330.51     97.96 o 
   4  18   2     5201.06     5609.02    204.78 o 
   6  18   2     3353.91     3508.16    195.01 o 
   8  18   2    34663.81    33861.98    546.20 o 
  10  18   2    19738.70    18322.82    401.65 o 
  12  18   2    45845.00    47131.18    787.27 o 
  14  18   2    17308.79    18683.72    482.14 o 
  16  18   2       11.59     -174.10    116.07 o 
  18  18   2      749.92     1039.70    174.01 o 
 -17  19   2      642.74      555.10    159.85 o 
 -15  19   2    13491.23    14044.18    391.89 o 
 -13  19   2      533.62      498.73    121.94 o 
 -11  19   2     4748.72     4372.90    202.01 o 
  -9  19   2     5865.57     6461.18    228.15 o 
  -7  19   2     2291.59     2104.65    155.26 o 
  -5  19   2      373.07      437.99    107.98 o 
  -3  19   2     7264.56     7543.26    355.82 o 
  -1  19   2    13541.09    13817.17    306.82 o 
   1  19   2    17194.84    15812.24    405.07 o 
   3  19   2       77.26       -1.67     88.66 o 
   5  19   2      112.04      154.61    103.41 o 
   7  19   2       65.91      147.23    110.95 o 
   9  19   2     5069.00     4131.14    222.00 o 
  11  19   2     1853.52     1885.57    178.01 o 
  13  19   2     8078.54     9146.57    365.64 o 
  15  19   2     3529.56     3749.75    261.87 o 
  17  19   2     5475.30     5323.13    308.12 o 
  19  19   2      307.03      243.69    151.65 o 
 -18  20   2     2124.74     2062.89    226.25 o 
 -16  20   2     1948.92     1387.53    395.73 o 
 -14  20   2     1653.40     1901.04    178.53 o 
 -12  20   2      122.36       88.87    106.88 o 
 -10  20   2     9421.36     9852.78    389.03 o 
  -8  20   2    26944.28    25601.40    430.53 o 
  -6  20   2    56015.27    54724.02    705.07 o 
  -4  20   2     4492.10     4504.36    219.36 o 
  -2  20   2    25577.28    25332.83    423.47 o 
   0  20   2      174.96       93.64     93.44 o 
   2  20   2     7198.44     7940.49    249.08 o 
   4  20   2     6830.12     7517.92    243.44 o 
   6  20   2    58774.28    57211.69    775.13 o 
   8  20   2     4101.05     3663.93    215.97 o 
  10  20   2    12607.27    11627.93    437.14 o 
  12  20   2    12823.01    13970.51    433.65 o 
  14  20   2     7258.05     7296.97    368.53 o 
  16  20   2     7715.72     8154.37    363.32 o 
  18  20   2    14618.51    14692.18    470.40 o 
  20  20   2     4182.39     3627.14    294.27 o 
 -19  21   2      947.76     1005.02    192.54 o 
 -17  21   2       47.47      -46.10    143.59 o 
 -15  21   2      237.79      329.32    136.56 o 
 -13  21   2      542.70      479.10    130.26 o 
 -11  21   2      308.00      345.53    121.60 o 
  -9  21   2      340.95      179.24    116.82 o 
  -7  21   2     3224.24     3186.59    184.03 o 
  -5  21   2      752.18      803.84    135.51 o 
  -3  21   2     6786.10     7428.54    273.40 o 
  -1  21   2      868.78      685.01    118.39 o 
   1  21   2     3033.64     3471.75    185.16 o 
   3  21   2     1778.51     2323.21    160.82 o 
   5  21   2     1204.07      902.19    140.51 o 
   7  21   2     1444.82     1187.68    189.04 o 
   9  21   2     1652.94     1964.11    376.98 o 
  11  21   2      146.71      185.69    140.19 o 
  13  21   2     1807.23     1847.26    217.91 o 
  15  21   2     1805.16     1417.58    275.78 o 
  17  21   2     2195.91     1936.92    226.69 o 
  19  21   2      248.91       40.11    142.32 o 
  21  21   2     3026.60     2859.84    272.98 o 
 -20  22   2      887.38      576.13    191.87 o 
 -18  22   2     3685.46     4252.53    278.02 o 
 -16  22   2       37.42       23.80    126.58 o 
 -14  22   2     6994.33     7371.70    318.59 o 
 -12  22   2     3047.82     2927.15    207.58 o 
 -10  22   2    39216.01    39796.63    623.52 o 
  -8  22   2      253.98      325.82    108.47 o 
  -6  22   2       62.06        2.85    109.43 o 
  -4  22   2      746.81      931.13    142.27 o 
  -2  22   2    11558.00    12243.99    346.19 o 
   0  22   2        1.75     -130.46     88.95 o 
   2  22   2    31175.59    28352.66    493.39 o 
   4  22   2     2318.54     2251.33    188.78 o 
   6  22   2      122.00      -18.45    120.80 o 
   8  22   2     1060.25     1193.85    190.51 o 
  10  22   2    79155.97    78095.76   1480.54 o 
  12  22   2     3455.43     3362.12    271.66 o 
  14  22   2    30085.66    29330.73    804.87 o 
  16  22   2     4611.89     5513.78    456.07 o 
  18  22   2      197.05       55.72    149.88 o 
  20  22   2      410.30      244.41    160.92 o 
  22  22   2    19414.58    18732.94    567.74 o 
 -21  23   2       13.38     -100.79    133.87 o 
 -19  23   2      265.71      348.28    151.10 o 
 -17  23   2      429.55      226.58    151.87 o 
 -15  23   2      338.10      134.58    135.71 o 
 -13  23   2     1138.46     1032.45    159.14 o 
 -11  23   2     1379.33     1365.58    166.41 o 
  -9  23   2     2023.92     2277.33    193.80 o 
  -7  23   2      687.65      722.95    164.31 o 
  -5  23   2       86.12      232.44    120.65 o 
  -3  23   2      373.61      415.61    129.36 o 
  -1  23   2     2115.22     2194.14    181.86 o 
   1  23   2     3033.45     3228.07    263.10 o 
   3  23   2      462.12      327.43    111.91 o 
   5  23   2      425.86      472.64    147.41 o 
   7  23   2     1414.25     1242.29    185.72 o 
   9  23   2      839.89      863.00    180.36 o 
  11  23   2       43.31     -150.24    131.40 o 
  13  23   2     1130.44     1157.63    213.98 o 
  15  23   2      206.44      175.37    166.56 o 
  17  23   2        7.32      116.55    156.01 o 
  19  23   2      692.92      445.73    283.10 o 
  21  23   2      608.18      532.99    187.88 o 
  23  23   2      229.69      316.90    212.43 o 
 -22  24   2       58.72       -4.96    164.37 o 
 -20  24   2      507.40      406.45    208.82 o 
 -18  24   2    10165.29    10936.82    414.30 o 
 -16  24   2     5385.65     5440.86    346.92 o 
 -14  24   2    15679.16    17447.46    474.04 o 
 -12  24   2     1704.24     1537.09    175.89 o 
 -10  24   2     4676.29     4603.49    252.00 o 
  -8  24   2     3390.67     3093.03    210.92 o 
  -6  24   2    33064.61    32814.00    593.17 o 
  -4  24   2    22663.94    21845.59    493.22 o 
  -2  24   2    26068.51    26360.74    518.76 o 
   0  24   2     3828.13     4621.64    243.23 o 
   2  24   2     6501.61     7004.79    290.89 o 
   4  24   2     1332.57     1639.32    201.35 o 
   6  24   2    28317.19    28844.84    684.36 o 
   8  24   2    22209.62    23996.38    571.38 o 
  10  24   2      282.42      324.87    158.75 o 
  12  24   2       52.42     -131.90    143.47 o 
  14  24   2    11220.33    12477.88    662.23 o 
  16  24   2     7661.77     7491.64    413.21 o 
  18  24   2    17831.29    18895.33    556.52 o 
  20  24   2     6447.61     5976.77    368.62 o 
  22  24   2      698.07      694.79    197.15 o 
  24  24   2      567.70      485.95    189.77 o 
 -23  25   2       20.04      229.24    193.02 o 
 -21  25   2       95.46     -167.35    164.07 o 
 -19  25   2      368.62      360.22    172.06 o 
 -17  25   2     1671.99     1500.86    225.38 o 
 -15  25   2      818.38      561.66    162.16 o 
 -13  25   2     1024.21      878.50    212.01 o 
 -11  25   2      814.51      897.23    160.56 o 
  -9  25   2     2311.27     2252.73    231.57 o 
  -7  25   2      866.57      658.59    148.49 o 
  -5  25   2     1141.53      962.50    171.37 o 
  -3  25   2      195.15       82.96    126.67 o 
  -1  25   2      433.80      139.98    122.61 o 
   1  25   2     2614.71     2084.29    232.01 o 
   3  25   2     7413.37     7994.03    486.73 o 
   5  25   2       98.54      -46.12    164.63 o 
   7  25   2      293.82      254.94    149.03 o 
   9  25   2     1747.43     1588.73    214.55 o 
  11  25   2      372.12      321.22    215.74 o 
  13  25   2       15.07      161.30    175.34 o 
  15  25   2     9851.69    10534.15    487.16 o 
  17  25   2       19.40      -87.23    155.42 o 
  19  25   2       54.60      171.71    161.37 o 
  21  25   2       25.72       -0.34    166.16 o 
  23  25   2       96.94      -16.10    198.34 o 
  25  25   2       38.18      112.67    194.68 o 
 -24  26   2     5401.92     4989.28    557.15 o 
 -22  26   2     1377.19      957.77    297.76 o 
 -20  26   2     9587.16     9910.59    534.64 o 
 -18  26   2      424.92      484.23    173.65 o 
 -16  26   2      301.11      343.39    160.64 o 
 -14  26   2     2479.91     2143.78    307.32 o 
 -12  26   2    17010.77    17566.67    472.81 o 
 -10  26   2     8337.64     8631.37    350.84 o 
  -8  26   2    23845.99    24114.11    571.05 o 
  -6  26   2      118.36      -31.42    124.42 o 
  -4  26   2       11.54       82.64    128.10 o 
  -2  26   2     2029.04     1855.66    214.32 o 
   0  26   2    27878.37    29823.36    637.82 o 
   2  26   2    17387.67    17659.89    633.46 o 
   4  26   2    10051.05     9903.91    391.56 o 
   6  26   2      777.55      377.25    160.73 o 
   8  26   2    10128.06    11250.47    428.59 o 
  10  26   2     1766.25     2395.10    260.04 o 
  12  26   2    27125.81    26773.10    698.98 o 
  14  26   2     2583.33     2710.47    301.19 o 
  16  26   2     7679.12     7468.46    575.13 o 
  18  26   2     1304.27      891.21    207.23 o 
  20  26   2     2188.99     2117.58    266.18 o 
  22  26   2     2547.46     2938.87    339.77 o 
  24  26   2     5930.84     5439.70    681.94 o 
  26  26   2      309.17      351.49    215.87 o 
 -25  27   2       99.85      -17.80    193.96 o 
 -23  27   2        3.95      -52.75    180.67 o 
 -21  27   2      702.06      584.42    211.76 o 
 -19  27   2      298.53      421.03    198.01 o 
 -17  27   2       64.94       78.65    150.66 o 
 -15  27   2     2470.15     2657.93    250.46 o 
 -13  27   2      576.60      290.58    221.98 o 
 -11  27   2     1705.39     1938.39    251.75 o 
  -9  27   2      141.37      113.81    162.23 o 
  -7  27   2      180.83       96.87    152.58 o 
  -5  27   2      955.88      869.67    187.65 o 
  -3  27   2     2707.45     2464.55    244.91 o 
  -1  27   2     2217.23     2120.12    230.18 o 
   1  27   2      260.19      165.73    157.94 o 
   3  27   2     2842.24     2690.84    287.37 o 
   5  27   2     2200.02     1886.55    233.52 o 
   7  27   2     2177.78     2193.89    237.08 o 
   9  27   2     2446.51     1383.52    234.15 o 
  11  27   2      967.81     1086.99    224.71 o 
  13  27   2     2156.44     1960.88    291.18 o 
  15  27   2      500.93      703.01    214.47 o 
  17  27   2     1682.33     1132.77    268.79 o 
  19  27   2     1952.45     1637.65    350.18 o 
  21  27   2      418.03      733.28    245.57 o 
  23  27   2       35.33      355.67    224.31 o 
  25  27   2        3.41       38.98    193.13 o 
 -24  28   2     3037.03     3095.63    321.60 o 
 -22  28   2     1188.92     1047.63    232.12 o 
 -20  28   2      224.44      335.02    221.20 o 
 -18  28   2      271.48       49.68    179.99 o 
 -16  28   2    11679.86    12029.58    451.01 o 
 -14  28   2      166.57       74.16    168.08 o 
 -12  28   2     3195.78     3427.34    290.23 o 
 -10  28   2       23.73      233.66    154.23 o 
  -8  28   2    10929.35    11121.23    427.27 o 
  -6  28   2      722.74      539.58    188.42 o 
  -4  28   2    33148.12    34191.40    712.85 o 
  -2  28   2       29.67       71.24    146.39 o 
   0  28   2     5263.19     4692.43    351.66 o 
   2  28   2     1520.83     1092.38    229.16 o 
   4  28   2    22383.53    24122.24    669.91 o 
   6  28   2        6.53       90.84    170.68 o 
   8  28   2    21777.91    22554.31    635.44 o 
  10  28   2       48.64      171.46    171.09 o 
  12  28   2      496.51      438.05    200.02 o 
  14  28   2      423.43      153.94    192.60 o 
  16  28   2    13446.98    13919.48    574.75 o 
  18  28   2       22.84      -50.96    172.19 o 
  20  28   2     7284.78     6991.37    466.54 o 
  22  28   2       30.06     -125.26    203.38 o 
  24  28   2      233.61       40.82    231.02 o 
 -23  29   2       98.73      331.94    218.91 o 
 -21  29   2      280.30      296.98    216.27 o 
 -19  29   2     2226.10     2810.91    444.08 o 
 -17  29   2      204.62      287.35    184.12 o 
 -15  29   2      606.62      609.13    207.60 o 
 -13  29   2      548.68      753.75    193.23 o 
 -11  29   2      349.49      174.22    159.33 o 
  -9  29   2       81.51      111.52    178.47 o 
  -7  29   2     3686.96     4329.98    380.53 o 
  -5  29   2        0.97       92.25    163.74 o 
  -3  29   2      344.72      235.49    168.50 o 
  -1  29   2       33.91     -199.89    134.63 o 
   1  29   2     2612.19     2428.90    259.91 o 
   3  29   2     1067.21      685.62    247.95 o 
   5  29   2     8169.84     9701.22    576.09 o 
   7  29   2      625.10      461.38    224.66 o 
   9  29   2       37.03       69.03    169.96 o 
  11  29   2      107.25       19.14    174.38 o 
  13  29   2     5134.78     5743.98    716.97 o 
  15  29   2       96.46      168.91    192.63 o 
  17  29   2     2597.81     1908.07    376.90 o 
  19  29   2      132.90       -9.68    196.70 o 
  21  29   2      115.35       46.70    210.39 o 
  23  29   2       84.88      -57.49    225.35 o 
 -20  30   2     7467.38     7224.74    476.70 o 
 -18  30   2      593.43      377.14    217.98 o 
 -16  30   2      153.66      -69.02    174.95 o 
 -14  30   2     1036.36      860.73    286.74 o 
 -12  30   2     7093.35     6816.88    438.16 o 
 -10  30   2     4577.79     4342.54    355.63 o 
  -8  30   2    11683.53    11529.54    512.60 o 
  -6  30   2      112.34       70.73    176.99 o 
  -4  30   2       17.77       13.24    187.58 o 
  -2  30   2     2964.90     2995.41    276.23 o 
   0  30   2    17532.20    19041.52    547.87 o 
   2  30   2     5619.68     5379.98    388.04 o 
   4  30   2     5228.66     5233.60    439.81 o 
   6  30   2        4.07      -83.68    182.38 o 
   8  30   2     2417.10     2198.45    314.72 o 
  10  30   2     3777.28     3295.82    330.88 o 
  12  30   2    11030.19    12059.76   1146.16 o 
  14  30   2     3571.62     3601.51    382.82 o 
  16  30   2      839.15      433.21    232.06 o 
  18  30   2      112.32       -1.57    188.50 o 
  20  30   2     2054.21     2628.79    335.01 o 
 -19  31   2       12.95      -70.57    198.42 o 
 -17  31   2      169.13      -22.44    202.49 o 
 -15  31   2     2327.59     2674.13    417.58 o 
 -13  31   2       99.04     -114.88    212.21 o 
 -11  31   2     2102.18     2422.20    343.18 o 
  -9  31   2        0.90     -183.29    175.91 o 
  -7  31   2      245.02      -62.29    191.59 o 
  -5  31   2       92.91      182.45    180.43 o 
  -3  31   2     6910.29     7217.21    610.81 o 
  -1  31   2        4.51      -83.30    155.98 o 
   1  31   2     2451.10     2663.59    311.12 o 
   3  31   2      217.72      -25.13    196.16 o 
   5  31   2     1148.74      848.42    273.24 o 
   7  31   2      292.01      198.42    214.50 o 
   9  31   2      766.18      574.11    243.87 o 
  11  31   2     1193.31     1406.64    261.35 o 
  13  31   2      216.81      441.60    215.27 o 
  15  31   2      257.73      105.57    218.60 o 
  17  31   2     2044.90     2363.02    329.03 o 
  19  31   2       64.25      169.81    224.28 o 
 -18  32   2     4027.52     3585.40    431.80 o 
 -16  32   2     1611.59     1439.79    311.83 o 
 -14  32   2     3640.14     3804.48    436.48 o 
 -12  32   2      219.91      645.20    292.32 o 
 -10  32   2      927.39      957.76    361.77 o 
  -8  32   2      220.70      282.55    200.38 o 
  -6  32   2    10143.51    10171.47    676.28 o 
  -4  32   2     5243.99     5665.90    398.51 o 
  -2  32   2     5660.44     5381.15    395.69 o 
   0  32   2      323.35      511.88    229.21 o 
   2  32   2      830.71      805.42    250.80 o 
   4  32   2      221.27      251.60    259.88 o 
   6  32   2    10951.26    12268.02    621.24 o 
   8  32   2     1725.31     1868.29    327.60 o 
  10  32   2      807.23      769.05    253.07 o 
  12  32   2       86.26      161.60    235.87 o 
  14  32   2     2445.33     1983.79    297.48 o 
  16  32   2      956.17     1053.97    251.30 o 
  18  32   2     3549.00     3777.40    397.19 o 
 -17  33   2      242.05      271.49    258.28 o 
 -15  33   2      410.83      624.31    275.82 o 
 -13  33   2      167.62       48.65    265.21 o 
 -11  33   2      396.97       90.28    275.72 o 
  -9  33   2      564.48       21.16    258.73 o 
  -7  33   2     3152.68     3220.46    339.01 o 
  -5  33   2     1113.28     1093.17    245.68 o 
  -3  33   2      151.08     -212.26    180.60 o 
  -1  33   2       77.54      251.34    232.13 o 
   1  33   2      923.93      716.09    271.61 o 
   3  33   2      808.98      687.79    257.59 o 
   5  33   2      745.07     1186.16    283.47 o 
   7  33   2       63.94      199.96    269.51 o 
   9  33   2      765.03      479.84    261.30 o 
  11  33   2       13.98        3.98    260.74 o 
  13  33   2      959.88     1061.76    311.76 o 
  15  33   2      992.24      882.89    264.76 o 
  17  33   2      135.14      -18.58    227.58 o 
 -14  34   2     2509.51     2114.18    417.12 o 
 -12  34   2       76.51     -125.99    268.21 o 
 -10  34   2     6479.94     6305.45    592.35 o 
  -8  34   2      329.53      411.43    245.86 o 
  -6  34   2     2087.91     2130.30    299.55 o 
  -4  34   2        0.47     -161.99    199.27 o 
  -2  34   2     5496.84     6048.87    487.89 o 
   0  34   2       82.88       -5.61    210.65 o 
   2  34   2     3730.82     4061.60    893.83 o 
   4  34   2      106.53      121.67    236.47 o 
   6  34   2        5.32      132.63    228.37 o 
   8  34   2      383.14      436.83    297.11 o 
  10  34   2     7752.20     8049.67    772.67 o 
  12  34   2      299.28      527.56    281.75 o 
  14  34   2     2413.05     2339.58    607.53 o 
 -11  35   2      195.99      362.24    314.32 o 
  -9  35   2      171.02      158.04    308.33 o 
  -7  35   2      148.22      -87.52    213.66 o 
  -5  35   2     1290.26     1054.18    261.85 o 
  -3  35   2      153.82      224.98    238.62 o 
  -1  35   2      563.48      176.64    244.63 o 
   1  35   2      171.82      -31.07    210.65 o 
   3  35   2      197.64        0.58    228.46 o 
   5  35   2       41.97       -3.84    234.16 o 
   7  35   2      705.06      346.67    257.08 o 
   9  35   2      226.39     -111.69    234.09 o 
  11  35   2      148.38      -40.46    249.63 o 
  -8  36   2     1325.76     1003.79    356.16 o 
  -6  36   2     5817.97     6991.56    533.38 o 
  -4  36   2     3095.85     2582.58    387.80 o 
  -2  36   2      841.70     1414.41    354.21 o 
   0  36   2      183.70       89.34    242.96 o 
   2  36   2      995.55      511.68    272.99 o 
   4  36   2     1349.03     1828.87    354.92 o 
   6  36   2     2671.42     3065.03    407.34 o 
   8  36   2     3043.07     3106.72    632.57 o 
  -3  37   2       17.44      -96.88    235.65 o 
  -1  37   2       45.50        6.51    256.57 o 
   1  37   2       41.20      -96.99    251.78 o 
   3  37   2      628.45      799.95    287.79 o 
   0   1   3     1075.92     1038.06     81.47 o 
  -1   2   3       39.96      270.57     67.88 o 
   1   2   3    28268.75    26201.67    334.11 o 
  -2   3   3     3201.89     3456.57    114.24 o 
   0   3   3     6557.54     5942.01    159.90 o 
   2   3   3    65944.61    63144.29    639.23 o 
  -3   4   3    35340.75    38842.79    392.07 o 
  -1   4   3     8959.97     8894.24    169.01 o 
   1   4   3     6836.18     7154.99    297.42 o 
   3   4   3     3156.54     4552.08    146.90 o 
  -4   5   3   129405.42   132120.50   1337.60 o 
  -2   5   3    12852.68    11912.57    201.75 o 
   0   5   3    69767.04    67742.48    711.38 o 
   2   5   3      760.27      773.45     91.36 o 
   4   5   3     4230.58     3957.03    153.05 o 
  -5   6   3    26834.71    24841.44    412.29 o 
  -3   6   3    50805.42    51116.81    539.70 o 
  -1   6   3    25268.77    23718.47    350.77 o 
   1   6   3     5766.35     5587.70    161.28 o 
   3   6   3     9657.80     8943.91    192.68 o 
   5   6   3     9871.58    10167.96    280.38 o 
  -6   7   3     1993.53     1192.13    134.89 o 
  -4   7   3    25553.98    26031.06    360.78 o 
  -2   7   3     4876.10     4883.10    148.34 o 
   0   7   3    36081.51    35295.13    458.06 o 
   2   7   3    30931.41    29741.05    379.97 o 
   4   7   3   163671.98   161235.83   1465.59 o 
   6   7   3    10266.25     9902.11    291.09 o 
  -7   8   3    13890.94    14409.84    274.00 o 
  -5   8   3   161498.95   162750.81   1402.99 o 
  -3   8   3     7334.82     8369.16    195.55 o 
  -1   8   3    23624.68    23978.11    367.19 o 
   1   8   3     3681.46     3761.03    144.23 o 
   3   8   3   122246.74   119746.20   1148.26 o 
   5   8   3    42128.57    39714.07    562.83 o 
   7   8   3    99528.20    95623.59   1191.48 o 
  -8   9   3    84467.77    83512.21    892.92 o 
  -6   9   3    74936.70    74426.71    757.36 o 
  -4   9   3    14625.01    15561.46    291.83 o 
  -2   9   3   143460.23   140675.48   1230.00 o 
   0   9   3    37923.97    34043.60    435.18 o 
   2   9   3    11049.75     9678.86    216.59 o 
   4   9   3     6425.16     7187.09    198.43 o 
   6   9   3    41797.80    37115.55    548.79 o 
   8   9   3    21722.87    17883.66    418.05 o 
  -9  10   3    32316.89    31844.07    441.39 o 
  -7  10   3    48103.66    48459.08    569.94 o 
  -5  10   3      517.95      358.51     84.52 o 
  -3  10   3     4374.93     4232.98    152.84 o 
  -1  10   3    67568.51    64890.18    689.64 o 
   1  10   3    31287.97    31247.25    417.07 o 
   3  10   3    19348.99    20801.63    343.71 o 
   5  10   3     2827.73     2379.40    148.05 o 
   7  10   3    84753.94    94660.45    997.51 o 
   9  10   3     1948.20     1757.58    105.69 o 
 -10  11   3    74674.38    74106.71    756.41 o 
  -8  11   3     1570.75     1916.98    150.39 o 
  -6  11   3    85383.94    82877.59    840.24 o 
  -4  11   3     8018.56     6807.88    194.60 o 
  -2  11   3     3025.21     2376.25    120.56 o 
   0  11   3     1347.08     1322.73    126.03 o 
   2  11   3   103198.41   101781.74    960.54 o 
   4  11   3    23535.41    21143.54    416.61 o 
   6  11   3    24114.61    24906.32    408.76 o 
   8  11   3    15322.36    15483.39    320.17 o 
  10  11   3     3250.23     3367.93    140.60 o 
 -11  12   3      323.48      436.99     93.96 o 
  -9  12   3    28704.53    28467.77    428.84 o 
  -7  12   3    14499.79    14287.46    285.50 o 
  -5  12   3    34373.64    33838.86    455.59 o 
  -3  12   3    74697.85    71215.30    706.74 o 
  -1  12   3     1870.19     1748.16    148.96 o 
   1  12   3     7074.24     6144.06    260.51 o 
   3  12   3    17708.79    16278.58    288.02 o 
   5  12   3    15624.13    14937.65    273.27 o 
   7  12   3     2035.59     1395.71    137.57 o 
   9  12   3    46920.48    45502.25    612.29 o 
  11  12   3      277.41       47.09    102.15 o 
 -12  13   3      336.02      173.33    102.62 o 
 -10  13   3    41166.04    38719.69    503.15 o 
  -8  13   3    21865.47    20716.07    358.87 o 
  -6  13   3     1045.33      777.22    105.35 o 
  -4  13   3    22016.80    21971.87    383.71 o 
  -2  13   3    47922.62    48894.93    503.29 o 
   0  13   3     2928.48     2730.47    121.68 o 
   2  13   3     2494.57     3089.49    146.80 o 
   4  13   3     9231.66     8723.92    218.89 o 
   6  13   3    58000.51    57497.81    640.91 o 
   8  13   3     2614.69     2421.97    156.67 o 
  10  13   3    74330.32    74352.23    983.85 o 
  12  13   3     1365.48      807.04    128.42 o 
 -13  14   3      676.01      770.51    132.62 o 
 -11  14   3    45145.28    44307.33    628.82 o 
  -9  14   3      361.62      242.86     99.84 o 
  -7  14   3    29127.87    26776.75    502.40 o 
  -5  14   3     1537.76     1528.87    120.29 o 
  -3  14   3      302.04      149.36     69.85 o 
  -1  14   3     3275.25     3712.50    137.16 o 
   1  14   3    17630.42    18515.67    365.31 o 
   3  14   3      158.14      144.21     69.96 o 
   5  14   3     1084.05      885.71     87.80 o 
   7  14   3     2666.25     2815.51    183.81 o 
   9  14   3    11885.56    11667.66    345.43 o 
  11  14   3     2300.90     2414.68    202.62 o 
  13  14   3    47220.13    43443.75    625.04 o 
 -14  15   3     1832.28     1887.20    169.11 o 
 -12  15   3     6902.76     8220.15    312.09 o 
 -10  15   3    21975.96    20667.42    364.40 o 
  -8  15   3    35564.02    35950.68    514.23 o 
  -6  15   3    46629.49    45623.82    627.76 o 
  -4  15   3     1594.42     1731.52    126.60 o 
  -2  15   3       16.00       18.09     66.41 o 
   0  15   3    22309.64    21336.37    320.62 o 
   2  15   3    27627.20    26269.80    401.71 o 
   4  15   3    32216.00    33588.75    465.48 o 
   6  15   3    34543.43    34919.23    474.72 o 
   8  15   3     1102.19     1340.39    164.83 o 
  10  15   3     2034.33     2551.14    208.94 o 
  12  15   3    16838.49    17387.77    439.63 o 
  14  15   3     1340.70     1107.07    145.30 o 
 -15  16   3     6405.10     5850.46    356.50 o 
 -13  16   3     3405.31     3275.86    205.56 o 
 -11  16   3      290.09      201.57    105.93 o 
  -9  16   3     8388.76     8227.60    254.37 o 
  -7  16   3    15259.29    14673.21    302.25 o 
  -5  16   3    15994.07    15856.60    307.63 o 
  -3  16   3    29172.22    27612.28    407.42 o 
  -1  16   3     8263.97     8312.98    210.89 o 
   1  16   3      406.73      283.03     85.75 o 
   3  16   3     4298.06     3748.51    171.72 o 
   5  16   3    10283.43     9025.37    239.99 o 
   7  16   3    22419.04    22124.89    475.76 o 
   9  16   3    10100.98    10563.95    351.15 o 
  11  16   3     2279.34     3022.98    229.19 o 
  13  16   3     7057.52     7340.76    490.62 o 
  15  16   3     5480.79     6280.32    294.43 o 
 -16  17   3     8047.77     9067.45    348.26 o 
 -14  17   3      170.20      178.24    119.00 o 
 -12  17   3    16706.97    17152.35    385.57 o 
 -10  17   3     3864.56     3470.61    219.29 o 
  -8  17   3     1707.26     1735.07    143.63 o 
  -6  17   3     4363.59     4655.37    192.53 o 
  -4  17   3    31137.51    31573.89    462.36 o 
  -2  17   3       19.07      -58.82     81.19 o 
   0  17   3    21880.74    22658.33    350.66 o 
   2  17   3     2644.20     2635.83    159.06 o 
   4  17   3     9688.31     9936.98    256.51 o 
   6  17   3      974.56      698.96    143.42 o 
   8  17   3    31753.77    30322.49    880.14 o 
  10  17   3       45.91      -21.73    121.01 o 
  12  17   3     6668.88     6579.97    351.32 o 
  14  17   3        1.90       99.23    108.07 o 
  16  17   3     3197.92     3001.13    235.91 o 
 -17  18   3     5190.50     4934.07    286.96 o 
 -15  18   3      444.95      337.02    140.04 o 
 -13  18   3    13133.92    14547.41    378.78 o 
 -11  18   3      624.26      535.00    130.31 o 
  -9  18   3    31579.58    31602.69    482.20 o 
  -7  18   3      767.38      811.12    124.16 o 
  -5  18   3      288.80      232.71     96.98 o 
  -3  18   3      591.56      333.88     98.13 o 
  -1  18   3    22940.66    23307.49    396.50 o 
   1  18   3     1408.67     1510.46    158.76 o 
   3  18   3    19977.04    21297.21    381.13 o 
   5  18   3      609.50      721.20    127.11 o 
   7  18   3     6880.33     7555.76    318.53 o 
   9  18   3     1191.82     1293.87    179.47 o 
  11  18   3    35566.49    34455.11    657.44 o 
  13  18   3       68.07      -50.31    122.08 o 
  15  18   3    20215.92    19743.87    479.65 o 
  17  18   3       31.80     -176.28    117.52 o 
 -18  19   3      117.05      185.68    139.89 o 
 -16  19   3      296.91      654.77    162.98 o 
 -14  19   3      579.89      268.96    144.19 o 
 -12  19   3     7163.03     7629.52    323.01 o 
 -10  19   3    14457.79    13752.52    354.82 o 
  -8  19   3    16152.34    17537.19    352.25 o 
  -6  19   3     1696.66     1556.93    162.84 o 
  -4  19   3      991.84      863.29    120.18 o 
  -2  19   3       65.11      -67.75     96.04 o 
   0  19   3     1850.83     1769.66    166.16 o 
   2  19   3    22891.02    22152.70    395.11 o 
   4  19   3    14711.59    13824.13    345.27 o 
   6  19   3     1882.16     2224.94    206.70 o 
   8  19   3     2667.53     2914.82    228.64 o 
  10  19   3     3590.67     3664.51    260.50 o 
  12  19   3     2205.44     1604.51    263.87 o 
  14  19   3     7560.41     8883.45    377.88 o 
  16  19   3      302.93      264.68    140.58 o 
  18  19   3       40.57      -44.52    129.25 o 
 -19  20   3        0.11       77.13    150.45 o 
 -17  20   3     5304.10     5789.69    316.04 o 
 -15  20   3     2809.85     3207.08    248.22 o 
 -13  20   3     5369.01     5934.48    262.84 o 
 -11  20   3      219.33      128.09    116.62 o 
  -9  20   3    11800.20    12211.38    341.05 o 
  -7  20   3      114.07      138.16    104.92 o 
  -5  20   3    35895.76    36220.51    524.36 o 
  -3  20   3     6585.32     6313.14    265.72 o 
  -1  20   3    17294.50    16247.56    380.69 o 
   1  20   3     3299.37     3062.61    196.47 o 
   3  20   3    17020.61    16961.84    483.44 o 
   5  20   3     1754.93     1151.82    177.55 o 
   7  20   3    24923.27    24034.87    729.63 o 
   9  20   3     4088.10     4639.86    280.35 o 
  11  20   3      446.32      237.56    186.48 o 
  13  20   3     3356.55     3598.91    282.82 o 
  15  20   3    14590.80    13908.34    459.20 o 
  17  20   3     2862.17     2772.17    271.70 o 
  19  20   3    12151.95    11885.28    454.17 o 
 -20  21   3     2510.90     2789.60    275.22 o 
 -18  21   3     2459.31     2552.59    255.65 o 
 -16  21   3     6439.26     6761.00    439.50 o 
 -14  21   3     2100.17     2498.50    211.05 o 
 -12  21   3     1097.13     1148.47    161.93 o 
 -10  21   3     3343.14     2782.44    204.69 o 
  -8  21   3     4942.18     5644.77    233.98 o 
  -6  21   3     7997.94     8194.58    288.33 o 
  -4  21   3        2.49       91.34    112.75 o 
  -2  21   3    12257.67    12532.02    361.86 o 
   0  21   3     2624.24     2313.03    264.14 o 
   2  21   3     6062.78     6203.12    289.58 o 
   4  21   3       37.62       19.90    123.16 o 
   6  21   3    15998.48    16771.98    451.66 o 
   8  21   3       52.33       14.86    133.42 o 
  10  21   3    21467.06    21813.50    537.13 o 
  12  21   3     1519.31     1914.95    229.73 o 
  14  21   3      705.69      691.22    187.14 o 
  16  21   3       54.16      142.32    139.15 o 
  18  21   3     8013.71     8419.16    373.28 o 
  20  21   3      774.49      687.81    188.74 o 
 -21  22   3     6830.30     6818.31    388.50 o 
 -19  22   3     3914.55     4122.33    312.82 o 
 -17  22   3      100.80       29.28    148.81 o 
 -15  22   3      346.99      109.86    143.50 o 
 -13  22   3     9462.67     9735.90    487.55 o 
 -11  22   3     4702.20     4445.20    261.81 o 
  -9  22   3    23668.56    23126.49    577.56 o 
  -7  22   3    13551.55    13983.12    391.66 o 
  -5  22   3     5949.52     6557.65    352.03 o 
  -3  22   3      899.70      662.89    148.66 o 
  -1  22   3    17298.48    17137.44    447.56 o 
   1  22   3     9674.63    10330.35    364.92 o 
   3  22   3     2893.72     2948.74    262.70 o 
   5  22   3     2021.12     1860.05    201.14 o 
   7  22   3    14583.95    15250.09    451.00 o 
   9  22   3    13522.91    13430.43    489.15 o 
  11  22   3    13181.00    12275.05    463.27 o 
  13  22   3    15849.74    15150.78    495.23 o 
  15  22   3        7.82       15.97    154.02 o 
  17  22   3     5550.77     6129.73    478.71 o 
  19  22   3     5513.97     5926.71    364.10 o 
  21  22   3     2471.10     3270.26    298.00 o 
 -22  23   3     2820.94     2106.33    261.50 o 
 -20  23   3     1160.82     1007.13    218.04 o 
 -18  23   3    14493.96    14751.47    479.21 o 
 -16  23   3      421.42      201.38    158.72 o 
 -14  23   3       55.89     -168.31    127.77 o 
 -12  23   3      480.23      126.65    140.75 o 
 -10  23   3     2719.65     2910.95    231.53 o 
  -8  23   3        2.52      -19.62    131.19 o 
  -6  23   3    26870.68    25540.09    563.99 o 
  -4  23   3      576.50      424.95    155.64 o 
  -2  23   3     2228.66     2790.54    230.16 o 
   0  23   3      392.24      461.22    166.49 o 
   2  23   3     8758.38     9326.86    358.12 o 
   4  23   3     6594.26     7151.33    378.49 o 
   6  23   3     2518.62     2811.17    480.98 o 
   8  23   3      296.05      383.47    159.99 o 
  10  23   3        3.64     -151.39    184.31 o 
  12  23   3     5036.40     5182.30    399.89 o 
  14  23   3    16568.32    15935.99    518.60 o 
  16  23   3     3618.14     3064.57    258.20 o 
  18  23   3     1998.73     1860.43    247.30 o 
  20  23   3        2.46       99.62    169.03 o 
  22  23   3     2948.12     2825.92    500.20 o 
 -23  24   3     1956.73     1503.94    253.78 o 
 -21  24   3      184.39      251.54    163.45 o 
 -19  24   3     3384.66     3555.37    285.88 o 
 -17  24   3      492.20      210.36    169.81 o 
 -15  24   3    10807.73    10771.21    410.60 o 
 -13  24   3      600.07      605.04    182.67 o 
 -11  24   3       67.65     -170.07    169.96 o 
  -9  24   3    10264.79     9748.32    397.66 o 
  -7  24   3    26255.06    25672.13    757.71 o 
  -5  24   3        9.95      -52.99    131.97 o 
  -3  24   3    26612.78    25418.18    620.60 o 
  -1  24   3      510.03      797.24    173.22 o 
   1  24   3      413.99      379.12    139.65 o 
   3  24   3    12081.18    11165.88    458.22 o 
   5  24   3    27821.79    27047.12    683.40 o 
   7  24   3      135.52      195.87    154.36 o 
   9  24   3     5183.41     6377.28    351.43 o 
  11  24   3     1221.60     1170.27    268.25 o 
  13  24   3     1787.85     1501.38    227.46 o 
  15  24   3     8890.40     9607.27    430.89 o 
  17  24   3    11559.00    11108.12    477.63 o 
  19  24   3        2.86      171.02    178.13 o 
  21  24   3     2725.54     2381.21    279.82 o 
  23  24   3      667.32      713.67    219.48 o 
 -24  25   3     1636.47     1694.33    235.31 o 
 -22  25   3     1604.76     1536.54    237.84 o 
 -20  25   3      409.95      168.98    167.88 o 
 -18  25   3       78.49     -207.47    138.32 o 
 -16  25   3     3834.42     3982.68    289.77 o 
 -14  25   3     8123.18     7772.25    402.60 o 
 -12  25   3     2782.45     3410.26    391.80 o 
 -10  25   3     7540.38     7269.81    410.31 o 
  -8  25   3       22.97      -28.88    155.52 o 
  -6  25   3       13.01       87.28    145.36 o 
  -4  25   3    22112.75    22926.41    552.04 o 
  -2  25   3    11340.19    11877.99    419.76 o 
   0  25   3     2577.50     2769.08    246.42 o 
   2  25   3        5.89      102.47    171.06 o 
   4  25   3      353.85      354.31    178.46 o 
   6  25   3      977.50      911.25    214.68 o 
   8  25   3     4122.62     4075.22    298.40 o 
  10  25   3    14598.88    15504.01    497.50 o 
  12  25   3     5051.27     4777.16    331.85 o 
  14  25   3       15.15       53.09    161.31 o 
  16  25   3     2257.64     2568.56    294.94 o 
  18  25   3     1052.42     1070.56    282.59 o 
  20  25   3     6887.68     7022.09    409.58 o 
  22  25   3     1946.39     1982.21    210.42 o 
  24  25   3     1285.30      359.86    239.62 o 
 -25  26   3        8.55       64.68    258.32 o 
 -23  26   3     7362.03     7471.05    452.58 o 
 -21  26   3      409.33      480.70    220.28 o 
 -19  26   3     3108.44     3016.42    277.25 o 
 -17  26   3      312.74      363.72    186.81 o 
 -15  26   3     1922.48     1399.72    237.30 o 
 -13  26   3        3.24     -102.78    163.26 o 
 -11  26   3    14590.15    13650.13    710.12 o 
  -9  26   3     1942.86     1868.36    281.72 o 
  -7  26   3     2179.35     2196.27    258.38 o 
  -5  26   3     2038.08     2350.47    239.04 o 
  -3  26   3     3095.71     3733.11    282.13 o 
  -1  26   3      303.12      258.27    151.03 o 
   1  26   3    25140.25    25184.69    729.69 o 
   3  26   3      824.19     1656.20    299.96 o 
   5  26   3        2.04     -100.48    178.13 o 
   7  26   3      109.23      -10.99    171.42 o 
   9  26   3     6216.95     6814.22    416.57 o 
  11  26   3      362.18      149.65    178.49 o 
  13  26   3    17211.04    17105.09    552.47 o 
  15  26   3     4020.69     4116.28    381.47 o 
  17  26   3        0.19       19.59    166.55 o 
  19  26   3     1944.14     2026.71    265.07 o 
  21  26   3     4805.10     4484.43    356.20 o 
  23  26   3      116.87      179.41    197.28 o 
  25  26   3     1024.66      708.77    299.18 o 
 -24  27   3      374.67     -189.38    199.37 o 
 -22  27   3      902.07      845.28    215.60 o 
 -20  27   3     3157.63     2995.70    315.22 o 
 -18  27   3        5.51      123.25    180.75 o 
 -16  27   3     6509.03     5997.70    389.89 o 
 -14  27   3      338.07      424.45    204.59 o 
 -12  27   3      565.12      587.45    204.86 o 
 -10  27   3       11.70      -20.95    184.10 o 
  -8  27   3    14961.96    15005.30    623.08 o 
  -6  27   3     1429.73     1501.05    210.61 o 
  -4  27   3     6075.29     6135.08    338.33 o 
  -2  27   3      247.75       60.49    144.72 o 
   0  27   3     8243.45     8350.08    443.51 o 
   2  27   3     1748.68     1912.64    260.13 o 
   4  27   3    13367.08    13503.94    531.92 o 
   6  27   3     7705.25     7307.48    434.42 o 
   8  27   3     6160.56     5688.25    397.57 o 
  10  27   3      238.89      256.96    187.70 o 
  12  27   3     7443.61     7755.28    421.88 o 
  14  27   3       38.43      105.94    169.11 o 
  16  27   3     3927.60     4026.95    547.91 o 
  18  27   3        1.65     -179.97    169.15 o 
  20  27   3        9.12      108.10    177.96 o 
  22  27   3       37.53      113.66    231.50 o 
  24  27   3     3124.39     4036.27    663.32 o 
 -21  28   3      204.06      203.37    208.37 o 
 -19  28   3      494.87      691.89    218.75 o 
 -17  28   3     1221.52     1140.39    230.34 o 
 -15  28   3     1467.16     1406.96    299.38 o 
 -13  28   3      623.91      590.74    220.21 o 
 -11  28   3      181.39      196.44    211.66 o 
  -9  28   3        7.70     -182.33    188.62 o 
  -7  28   3     8127.37     9782.28    529.40 o 
  -5  28   3     5877.72     6655.94    553.60 o 
  -3  28   3     4143.58     4416.65    309.98 o 
  -1  28   3     5024.83     4894.81    437.01 o 
   1  28   3      125.25      175.63    173.51 o 
   3  28   3      250.20      346.94    194.53 o 
   5  28   3     3412.43     3180.99    348.69 o 
   7  28   3     4099.89     3440.76    341.42 o 
   9  28   3     1403.55     1651.38    275.46 o 
  11  28   3     2877.81     2710.82    316.97 o 
  13  28   3     1657.85     1939.10    255.72 o 
  15  28   3     1146.73     1080.40    241.76 o 
  17  28   3     5214.65     5881.24    388.51 o 
  19  28   3     3859.50     4673.92    372.06 o 
  21  28   3      112.09     -241.16    181.29 o 
 -20  29   3     3762.06     3736.35    383.88 o 
 -18  29   3       31.58     -184.01    196.82 o 
 -16  29   3     1151.95     1223.09    262.04 o 
 -14  29   3      949.07     1239.63    294.46 o 
 -12  29   3     6953.37     7280.36    497.95 o 
 -10  29   3       66.21      -49.50    186.29 o 
  -8  29   3     1296.35      946.52    256.86 o 
  -6  29   3     2697.32     2889.19    452.43 o 
  -4  29   3     6329.31     6050.12    351.62 o 
  -2  29   3     2643.30     2391.75    282.09 o 
   0  29   3     8236.99     8453.04    453.44 o 
   2  29   3       27.52       49.54    181.47 o 
   4  29   3      129.43      267.68    185.25 o 
   6  29   3      273.02      -16.52    183.13 o 
   8  29   3    15076.48    16028.13    911.17 o 
  10  29   3     1159.97      979.97    241.77 o 
  12  29   3     4022.13     4738.38    401.83 o 
  14  29   3      144.03       40.93    191.11 o 
  16  29   3      604.53     1183.73    260.29 o 
  18  29   3     1105.13     1116.26    240.76 o 
  20  29   3     2192.62     1882.86    270.06 o 
 -19  30   3      429.47      188.06    245.83 o 
 -17  30   3     1089.14      960.74    257.07 o 
 -15  30   3      477.09      283.56    243.66 o 
 -13  30   3     1333.76      906.05    264.82 o 
 -11  30   3      689.60      268.15    233.06 o 
  -9  30   3     4789.44     4698.84    420.54 o 
  -7  30   3      378.75      358.17    230.11 o 
  -5  30   3      459.24      392.85    217.12 o 
  -3  30   3      673.29     1059.67    238.54 o 
  -1  30   3     2093.21     2022.17    274.65 o 
   1  30   3      623.58      574.68    215.66 o 
   3  30   3     3760.15     3417.68    342.62 o 
   5  30   3      302.55      308.96    234.41 o 
   7  30   3       27.38       77.32    202.03 o 
   9  30   3      107.01      251.70    202.39 o 
  11  30   3     5032.23     4370.83    389.18 o 
  13  30   3        4.88      321.63    221.24 o 
  15  30   3     3675.81     2613.99    391.34 o 
  17  30   3      677.64      494.06    228.73 o 
  19  30   3       84.53       14.33    224.57 o 
 -18  31   3     3628.96     3851.02    452.00 o 
 -16  31   3     1282.74     1476.02    316.70 o 
 -14  31   3       17.76     -307.03    204.69 o 
 -12  31   3       21.18       90.85    221.67 o 
 -10  31   3     2551.61     2591.63    513.94 o 
  -8  31   3     5299.29     6552.57    487.12 o 
  -6  31   3     2267.11     2041.52    321.50 o 
  -4  31   3     3627.60     4205.30    495.72 o 
  -2  31   3      792.88     1100.20    412.22 o 
   0  31   3      536.81      914.22    273.37 o 
   2  31   3     5835.66     6073.48    496.57 o 
   4  31   3     3432.45     3186.54    524.88 o 
   6  31   3     1861.77     1289.66    273.66 o 
   8  31   3      327.88      346.39    218.88 o 
  10  31   3      442.99      599.42    232.07 o 
  12  31   3      279.99      425.46    267.88 o 
  14  31   3     1749.93     1510.77    314.10 o 
  16  31   3      143.50      783.64    277.25 o 
  18  31   3       13.50       78.43    211.06 o 
 -15  32   3      378.00      131.27    248.02 o 
 -13  32   3      275.25      353.38    239.42 o 
 -11  32   3       24.20      -10.89    221.61 o 
  -9  32   3      988.60      777.24    266.87 o 
  -7  32   3       93.58      -29.33    212.74 o 
  -5  32   3     2414.73     2440.05    494.76 o 
  -3  32   3     1992.70     1942.73    322.29 o 
  -1  32   3      812.55      754.01    231.66 o 
   1  32   3      781.89      944.78    254.06 o 
   3  32   3      532.16      247.43    217.35 o 
   5  32   3       70.77      294.01    204.30 o 
   7  32   3     1416.51     1193.56    271.43 o 
   9  32   3     1559.11     2053.00    340.67 o 
  11  32   3      172.98       93.71    334.20 o 
  13  32   3       24.06       14.79    236.10 o 
  15  32   3     1662.35     1102.79    323.48 o 
 -14  33   3     3392.74     3671.57    421.75 o 
 -12  33   3      950.61      392.23    266.55 o 
 -10  33   3      819.16      413.28    243.29 o 
  -8  33   3     1833.57     1920.71    344.53 o 
  -6  33   3     1939.15     1931.73    332.80 o 
  -4  33   3       69.77      305.63    276.16 o 
  -2  33   3     4256.19     4743.20    437.31 o 
   0  33   3      418.78      251.57    209.90 o 
   2  33   3        5.24     -269.75    179.84 o 
   4  33   3      151.41      227.69    210.66 o 
   6  33   3     2545.71     2809.00    341.22 o 
   8  33   3      716.57      788.65    334.39 o 
  10  33   3     1792.14     1635.99    338.19 o 
  12  33   3       62.32      306.02    253.03 o 
  14  33   3       71.14      270.91    271.32 o 
 -11  34   3     1338.52      954.76    346.41 o 
  -9  34   3      652.40      554.76    313.11 o 
  -7  34   3      767.61     1055.32    293.56 o 
  -5  34   3      200.78      402.58    303.16 o 
  -3  34   3       39.58      161.03    282.98 o 
  -1  34   3     1015.59     1051.29    286.27 o 
   1  34   3     1917.45     2358.68    371.24 o 
   3  34   3      158.48      -15.49    204.89 o 
   5  34   3      458.95      975.25    262.78 o 
   7  34   3      737.88      454.91    267.84 o 
   9  34   3      435.45      201.47    250.74 o 
  11  34   3       92.11     -227.29    232.73 o 
  -8  35   3      297.29      -40.54    292.57 o 
  -6  35   3     4207.04     4815.61    807.42 o 
  -4  35   3       60.43      276.42    297.72 o 
  -2  35   3       15.33     -294.99    270.53 o 
   0  35   3      443.02      194.96    241.33 o 
   2  35   3     1710.99     2320.42    339.36 o 
   4  35   3      496.44      221.80    256.97 o 
   6  35   3     1775.23     1674.21    340.01 o 
   8  35   3      338.14      -80.70    230.47 o 
  -3  36   3     3615.08     3072.21    468.74 o 
  -1  36   3      548.20      530.35    274.12 o 
   1  36   3        0.09      113.41    250.44 o 
   3  36   3       44.72       33.34    259.80 o 
   0   0   4   129378.08   133099.36   2295.32 o 
   1   1   4    13733.74    14783.96    279.65 o 
   0   2   4      249.22       59.27     64.85 o 
   2   2   4     6903.41     5980.33    163.24 o 
  -1   3   4      410.93      409.31     73.86 o 
   1   3   4    76728.90    74420.45    728.11 o 
   3   3   4     1645.55     1650.01    105.20 o 
  -2   4   4    92547.27    90031.39    787.01 o 
   0   4   4    41972.57    40980.66    475.30 o 
   2   4   4    50323.75    51010.59    548.78 o 
   4   4   4     8870.22     9617.51    186.26 o 
  -3   5   4    30223.32    27653.57    360.94 o 
  -1   5   4    26299.95    25513.57    304.36 o 
   1   5   4     1928.32     1634.51     91.66 o 
   3   5   4      374.31      208.65     80.61 o 
   5   5   4    99464.86   101273.78   1022.23 o 
  -4   6   4     1883.05     1724.54    108.83 o 
  -2   6   4    23679.78    23396.91    342.51 o 
   0   6   4      571.39      611.53     84.79 o 
   2   6   4    18483.45    17145.96    293.72 o 
   4   6   4     6279.51     7112.77    229.90 o 
   6   6   4   173674.20   171087.47   1748.59 o 
  -5   7   4     6030.15     5964.60    182.05 o 
  -3   7   4     4713.00     4679.64    142.69 o 
  -1   7   4    15278.43    16570.00    315.04 o 
   1   7   4    53562.35    54484.32    613.53 o 
   3   7   4    77782.42    76027.30    775.70 o 
   5   7   4    44208.51    44552.32    582.94 o 
   7   7   4      276.31      214.29     84.25 o 
  -6   8   4      115.71       90.88    100.38 o 
  -4   8   4     9096.53     9040.12    215.70 o 
  -2   8   4    52775.83    51265.19    638.99 o 
   0   8   4    15101.45    15391.60    307.32 o 
   2   8   4     5219.47     5533.53    183.52 o 
   4   8   4    69303.12    69706.77    800.44 o 
   6   8   4    19092.87    20220.19    415.83 o 
   8   8   4    37256.84    40224.16    630.83 o 
  -7   9   4     4241.04     4542.00    206.49 o 
  -5   9   4    18917.81    19124.35    381.83 o 
  -3   9   4     4222.59     3552.40    135.76 o 
  -1   9   4    32633.91    33060.86    557.93 o 
   1   9   4    30533.32    30507.11    456.87 o 
   3   9   4     2037.36     2560.45    141.60 o 
   5   9   4     5839.76     6381.56    202.66 o 
   7   9   4   142173.47   144665.73   1445.09 o 
   9   9   4     2884.85     2997.34    199.91 o 
  -8  10   4    29166.84    29456.06    493.69 o 
  -6  10   4     6467.92     7233.66    285.69 o 
  -4  10   4    32683.88    31676.22    434.95 o 
  -2  10   4     1078.05     1434.36    112.91 o 
   0  10   4      977.09     1419.20    123.80 o 
   2  10   4     4373.73     6093.93    197.27 o 
   4  10   4     5039.12     3810.93    170.54 o 
   6  10   4     2756.10     2831.02    187.98 o 
   8  10   4    39227.10    39364.06    595.45 o 
  10  10   4     1215.71     1251.67    207.25 o 
  -9  11   4    24840.71    23809.28    632.84 o 
  -7  11   4     8538.65     8533.83    325.12 o 
  -5  11   4     4269.16     4206.41    168.33 o 
  -3  11   4     6374.53     6905.58    203.57 o 
  -1  11   4     5229.94     5450.03    225.34 o 
   1  11   4       77.64      201.54     87.32 o 
   3  11   4    27755.09    26057.10    479.30 o 
   5  11   4    70048.22    70237.74    806.19 o 
   7  11   4    12635.31    12344.67    502.96 o 
   9  11   4     2392.61     2396.47    170.94 o 
  11  11   4     2774.59     2662.42    200.34 o 
 -10  12   4     2953.21     2932.75    197.40 o 
  -8  12   4     7399.73     7416.30    273.55 o 
  -6  12   4      137.78      145.89    122.84 o 
  -4  12   4    17241.17    16770.05    311.96 o 
  -2  12   4     2267.89     2096.08    144.57 o 
   0  12   4    38023.51    37972.63    518.61 o 
   2  12   4      978.44     1302.78    128.16 o 
   4  12   4     5772.87     5829.58    212.49 o 
   6  12   4      255.69      268.42    116.38 o 
   8  12   4    17878.90    17229.09    421.91 o 
  10  12   4      269.70      223.97    127.48 o 
  12  12   4    22979.00    22500.54    504.55 o 
 -11  13   4     8743.20     9511.39    367.33 o 
  -9  13   4     2226.80     2316.86    179.71 o 
  -7  13   4      597.52      821.60    132.04 o 
  -5  13   4      432.69      368.25    112.80 o 
  -3  13   4    22362.90    22185.09    390.71 o 
  -1  13   4      167.95      139.85    107.11 o 
   1  13   4    27855.30    28652.53    441.90 o 
   3  13   4     3963.04     4184.24    251.55 o 
   5  13   4      705.21     1111.29    145.06 o 
   7  13   4      896.31     1272.43    154.24 o 
   9  13   4    16377.03    16161.14    455.61 o 
  11  13   4     3985.22     4248.19    254.07 o 
  13  13   4     8771.08     8400.58    309.14 o 
 -12  14   4     6705.53     6712.06    283.90 o 
 -10  14   4     6890.80     7587.31    427.66 o 
  -8  14   4    13308.83    12992.46    343.84 o 
  -6  14   4    35761.55    34738.44    553.83 o 
  -4  14   4    15592.59    15422.42    331.54 o 
  -2  14   4     8816.10     8809.39    255.70 o 
   0  14   4      560.62      483.65    111.47 o 
   2  14   4     9258.00     9421.76    271.17 o 
   4  14   4    26840.48    26638.04    509.98 o 
   6  14   4    26551.63    26946.89    517.79 o 
   8  14   4    14974.08    15488.18    446.34 o 
  10  14   4     3466.79     3886.25    270.74 o 
  12  14   4     3194.24     3301.15    268.96 o 
  14  14   4     6267.50     6763.55    295.80 o 
 -13  15   4      162.59      144.78    125.39 o 
 -11  15   4     3694.22     3798.79    232.98 o 
  -9  15   4     1534.14     1966.06    182.01 o 
  -7  15   4    26893.34    26432.29    607.34 o 
  -5  15   4     4301.55     4605.85    262.20 o 
  -3  15   4     8245.35     7872.35    267.08 o 
  -1  15   4      181.24      142.61     96.86 o 
   1  15   4     5775.69     6448.20    238.85 o 
   3  15   4     2381.11     1656.25    148.84 o 
   5  15   4    40713.10    39316.78    654.62 o 
   7  15   4       26.42       82.25    129.95 o 
   9  15   4     6528.35     6123.60    321.66 o 
  11  15   4     3690.82     3192.46    241.02 o 
  13  15   4     2438.96     2710.09    215.15 o 
  15  15   4     2471.98     2759.96    223.48 o 
 -14  16   4     8933.85    10018.33    392.42 o 
 -12  16   4      587.59      628.08    155.90 o 
 -10  16   4    19360.65    18655.17    428.56 o 
  -8  16   4       28.66       75.74    179.77 o 
  -6  16   4       14.23     -148.27     98.85 o 
  -4  16   4      152.31      104.73     98.54 o 
  -2  16   4    39246.11    37213.02    550.37 o 
   0  16   4     4847.85     4604.15    219.29 o 
   2  16   4    45191.09    44262.48    637.06 o 
   4  16   4     1672.67     1852.76    206.88 o 
   6  16   4      501.11      372.70    147.32 o 
   8  16   4      288.50      461.43    142.20 o 
  10  16   4    19651.92    20557.07    491.57 o 
  12  16   4      129.93      342.01    131.91 o 
  14  16   4    13289.33    13462.86    373.96 o 
  16  16   4      106.63       30.48    125.78 o 
 -15  17   4     3730.98     4277.53    271.06 o 
 -13  17   4     4495.61     4658.73    266.88 o 
 -11  17   4    12309.21    13839.98    388.49 o 
  -9  17   4       68.31      221.68    133.42 o 
  -7  17   4     3127.88     3108.99    224.67 o 
  -5  17   4    18839.06    18017.75    424.22 o 
  -3  17   4      405.49      338.89    113.22 o 
  -1  17   4    23475.73    23175.95    449.72 o 
   1  17   4       53.19       68.73    102.86 o 
   3  17   4     2022.36     2317.35    242.83 o 
   5  17   4     4408.36     4824.98    259.05 o 
   7  17   4    12184.48    11665.27    575.58 o 
   9  17   4     7391.05     6576.61    384.18 o 
  11  17   4     5429.61     4840.02    289.11 o 
  13  17   4     5089.48     5489.57    399.67 o 
  15  17   4     2681.95     3018.40    218.70 o 
  17  17   4      309.97      433.29    150.75 o 
 -16  18   4     1893.05     2388.42    241.87 o 
 -14  18   4    15406.66    16708.90    501.20 o 
 -12  18   4      354.46      174.74    160.38 o 
 -10  18   4     1039.68     1035.12    177.16 o 
  -8  18   4       23.76      -86.66    123.79 o 
  -6  18   4    24054.53    23165.80    492.30 o 
  -4  18   4     3345.12     3650.11    229.75 o 
  -2  18   4    16703.76    15567.29    352.39 o 
   0  18   4      112.26       37.43    108.62 o 
   2  18   4     4974.02     4932.30    265.73 o 
   4  18   4     2735.24     2671.08    248.74 o 
   6  18   4    27065.38    26633.08    558.57 o 
   8  18   4     4480.59     4117.43    265.45 o 
  10  18   4     5188.14     4641.89    505.25 o 
  12  18   4       33.66      179.80    179.72 o 
  14  18   4    10659.69    10697.21    361.62 o 
  16  18   4     3911.78     3549.65    376.39 o 
  18  18   4    15796.30    16150.63    477.68 o 
 -17  19   4    19487.94    18590.39    541.40 o 
 -15  19   4      583.58      557.32    204.26 o 
 -13  19   4      435.49      561.36    212.81 o 
 -11  19   4      613.43      679.80    166.30 o 
  -9  19   4    17779.53    17940.99    453.21 o 
  -7  19   4        0.35      154.98    128.82 o 
  -5  19   4    10438.10    10344.43    351.39 o 
  -3  19   4     1138.36      951.44    161.51 o 
  -1  19   4    12573.21    12325.53    345.02 o 
   1  19   4        6.25      -80.89    122.70 o 
   3  19   4    21740.87    20063.25    543.84 o 
   5  19   4      234.21      162.53    148.47 o 
   7  19   4     3266.71     3561.78    254.03 o 
   9  19   4     2270.22     2005.20    213.00 o 
  11  19   4     7561.89     7191.32    424.56 o 
  13  19   4     2278.46     2320.87    239.85 o 
  15  19   4     7747.68     8067.78    354.27 o 
  17  19   4      921.29      772.45    178.16 o 
  19  19   4      368.37      683.35    172.20 o 
 -18  20   4     1769.21     2168.05    328.56 o 
 -16  20   4       55.27     -124.49    184.92 o 
 -14  20   4     3517.89     3210.96    276.68 o 
 -12  20   4     5212.79     5640.05    384.89 o 
 -10  20   4    20358.76    20936.71    777.70 o 
  -8  20   4    22676.71    21538.75    496.12 o 
  -6  20   4      480.38      580.67    169.52 o 
  -4  20   4    10027.70     9734.95    424.98 o 
  -2  20   4     7603.91     7241.70    319.50 o 
   0  20   4    15959.02    16408.24    398.78 o 
   2  20   4    10189.03     9937.18    439.10 o 
   4  20   4    12001.67    11381.69    440.34 o 
   6  20   4      456.89      516.40    169.75 o 
   8  20   4     1964.49     2376.22    230.46 o 
  10  20   4     7015.88     6717.64    341.19 o 
  12  20   4    11051.30    11101.34    421.44 o 
  14  20   4     2307.58     2127.07    222.40 o 
  16  20   4     1441.82     1571.82    203.76 o 
  18  20   4      656.97      493.91    170.59 o 
  20  20   4     4913.70     4965.26    319.13 o 
 -19  21   4        3.05      -49.28    151.87 o 
 -17  21   4      293.39      435.39    196.98 o 
 -15  21   4     5517.79     5378.32    384.01 o 
 -13  21   4    21001.77    21270.34    528.52 o 
 -11  21   4       57.46      -19.24    134.64 o 
  -9  21   4     2647.80     2815.13    236.18 o 
  -7  21   4     6144.31     6364.04    385.82 o 
  -5  21   4     4104.81     4889.73    276.98 o 
  -3  21   4    22013.83    21449.16    517.23 o 
  -1  21   4    17052.90    16807.95    496.90 o 
   1  21   4      155.17      213.23    159.28 o 
   3  21   4     6595.04     6297.51    351.03 o 
   5  21   4      972.09     1162.45    207.03 o 
   7  21   4    23705.84    23865.33    643.64 o 
   9  21   4     5996.40     6558.12    336.19 o 
  11  21   4     9849.58    10199.33    681.77 o 
  13  21   4      158.85      201.74    159.10 o 
  15  21   4     1690.95     1376.02    203.86 o 
  17  21   4     2087.75     2157.55    403.44 o 
  19  21   4     5884.35     6369.31    352.70 o 
  21  21   4     5309.97     5339.49    339.65 o 
 -20  22   4     4516.08     4986.29    373.54 o 
 -18  22   4     1248.20     1126.00    250.52 o 
 -16  22   4     8250.01     8153.32    603.09 o 
 -14  22   4       38.76      102.79    160.39 o 
 -12  22   4     5126.16     4477.42    313.87 o 
 -10  22   4      454.33       16.05    209.13 o 
  -8  22   4    14819.81    15525.19    476.80 o 
  -6  22   4      100.45      -48.59    147.70 o 
  -4  22   4    20665.84    21951.10    531.88 o 
  -2  22   4      952.33     1215.03    202.99 o 
   0  22   4      238.14      163.52    148.30 o 
   2  22   4     3142.99     2786.87    297.00 o 
   4  22   4    13460.63    13918.05    498.98 o 
   6  22   4     1281.98     1915.49    238.89 o 
   8  22   4    19955.05    20553.46    598.53 o 
  10  22   4      132.29      172.55    154.47 o 
  12  22   4      159.74       34.21    154.09 o 
  14  22   4      781.58      431.61    176.41 o 
  16  22   4     7859.12     8330.91    409.12 o 
  18  22   4      304.92       39.95    153.38 o 
  20  22   4     4684.25     4551.08    321.03 o 
  22  22   4       54.92      -40.53    173.80 o 
 -21  23   4      467.51      353.80    221.26 o 
 -19  23   4     6379.90     7499.33    471.14 o 
 -17  23   4      348.09      282.57    171.93 o 
 -15  23   4     6351.33     7074.23    399.21 o 
 -13  23   4      238.00      208.27    169.81 o 
 -11  23   4     7581.61     7403.64    352.12 o 
  -9  23   4     4729.95     4553.65    340.51 o 
  -7  23   4     9547.06    10000.88    384.54 o 
  -5  23   4     5460.54     5946.07    362.40 o 
  -3  23   4      866.79      796.53    218.06 o 
  -1  23   4     1476.00     1412.32    249.07 o 
   1  23   4    23502.22    24173.92    724.94 o 
   3  23   4    15215.55    16765.89    548.84 o 
   5  23   4    13620.78    13653.11    666.27 o 
   7  23   4      583.90      303.76    191.26 o 
   9  23   4      141.44      106.07    167.64 o 
  11  23   4     2601.71     3097.40    280.02 o 
  13  23   4     8544.24     8511.55    404.73 o 
  15  23   4      132.79       10.71    149.83 o 
  17  23   4     2849.59     2846.42    261.43 o 
  19  23   4     1861.62     1655.37    237.01 o 
  21  23   4     1304.66     1344.76    224.37 o 
  23  23   4     2345.53     2406.84    323.71 o 
 -22  24   4      175.18      252.45    230.29 o 
 -20  24   4     6895.57     6720.75    633.51 o 
 -18  24   4      492.04      326.98    213.65 o 
 -16  24   4      861.40     1250.27    241.72 o 
 -14  24   4      514.03      607.79    189.62 o 
 -12  24   4     7583.43     8334.24    572.27 o 
 -10  24   4     5149.87     5378.13    317.97 o 
  -8  24   4     5573.60     6145.51    323.79 o 
  -6  24   4       14.44      145.64    152.49 o 
  -4  24   4     3664.69     4468.13    298.05 o 
  -2  24   4      499.64      359.15    206.27 o 
   0  24   4    11549.42    12001.53    479.20 o 
   2  24   4     1701.39     1500.38    415.35 o 
   4  24   4    10470.61    10446.49    615.35 o 
   6  24   4     1658.50     1667.03    274.72 o 
   8  24   4     5233.06     5883.81    475.35 o 
  10  24   4     2343.77     2113.50    278.77 o 
  12  24   4    11479.30    11762.75    610.14 o 
  14  24   4      431.21      388.40    178.06 o 
  16  24   4       19.18      -62.31    145.56 o 
  18  24   4       81.19      361.20    176.12 o 
  20  24   4     2197.06     1910.32    252.33 o 
  22  24   4     1000.75     1084.89    234.43 o 
  24  24   4     2015.92     1710.46    323.29 o 
 -23  25   4     4682.12     4075.25    354.41 o 
 -21  25   4      597.63      921.02    282.16 o 
 -19  25   4       48.19      323.06    216.06 o 
 -17  25   4      895.94      564.79    213.11 o 
 -15  25   4     4348.71     4494.64    377.12 o 
 -13  25   4      290.55      429.88    213.44 o 
 -11  25   4     5602.44     6045.73    428.17 o 
  -9  25   4      903.69      748.84    174.02 o 
  -7  25   4      355.33      322.63    166.57 o 
  -5  25   4      240.58      533.47    191.43 o 
  -3  25   4    16434.91    16905.90    902.52 o 
  -1  25   4     1093.74      854.25    208.70 o 
   1  25   4     4757.69     4387.47    338.86 o 
   3  25   4     2146.69     2811.73    284.15 o 
   5  25   4     5103.27     5719.57    382.40 o 
   7  25   4      685.51      335.28    200.85 o 
   9  25   4    15575.20    15251.68    574.04 o 
  11  25   4        6.39       47.50    260.61 o 
  13  25   4      632.47      833.90    218.86 o 
  15  25   4      639.64      436.86    187.01 o 
  17  25   4     1946.21     2063.09    249.45 o 
  19  25   4       31.32     -148.60    162.09 o 
  21  25   4     4103.59     4404.56    359.14 o 
  23  25   4      692.31      539.00    253.93 o 
 -22  26   4        2.95      147.15    259.61 o 
 -20  26   4      669.16      608.86    239.47 o 
 -18  26   4     4066.30     4122.07    392.05 o 
 -16  26   4     3895.88     3700.05    359.34 o 
 -14  26   4     1369.47     1500.93    271.74 o 
 -12  26   4     1385.93     1153.92    246.77 o 
 -10  26   4      528.14      312.75    197.60 o 
  -8  26   4      902.88      584.00    215.47 o 
  -6  26   4     5435.27     5786.17    430.82 o 
  -4  26   4     4837.24     5027.64    498.58 o 
  -2  26   4      842.98      779.03    232.01 o 
   0  26   4      225.64      267.85    207.99 o 
   2  26   4      926.10      626.09    207.10 o 
   4  26   4     7090.37     7732.04    430.99 o 
   6  26   4    19769.46    19001.30    622.89 o 
   8  26   4      215.36      315.21    193.32 o 
  10  26   4      145.66        2.56    241.26 o 
  12  26   4        3.26      176.87    189.14 o 
  14  26   4     2706.33     2357.92    304.01 o 
  16  26   4     2228.85     2422.79    374.87 o 
  18  26   4     3375.71     3336.67    358.69 o 
  20  26   4      104.85     -152.41    182.00 o 
  22  26   4      232.38        9.14    192.31 o 
 -21  27   4      988.25      614.89    253.28 o 
 -19  27   4     4785.82     4384.74    409.29 o 
 -17  27   4      165.63      274.90    206.90 o 
 -15  27   4      112.34      521.59    216.42 o 
 -13  27   4      153.52      313.06    201.88 o 
 -11  27   4     5424.38     5381.72    400.65 o 
  -9  27   4      142.38      -88.46    184.94 o 
  -7  27   4     9119.79     9350.39    466.40 o 
  -5  27   4      316.17      118.69    198.41 o 
  -3  27   4      166.18       33.76    206.36 o 
  -1  27   4      395.17      283.07    216.80 o 
   1  27   4     3678.96     3081.98    311.97 o 
   3  27   4     1856.61     2011.72    271.10 o 
   5  27   4     3521.99     3189.66    477.34 o 
   7  27   4     1873.27     2166.19    289.86 o 
   9  27   4      405.12      224.56    188.78 o 
  11  27   4        0.99       56.91    195.77 o 
  13  27   4     3010.02     2311.04    406.54 o 
  15  27   4      420.59      223.22    212.29 o 
  17  27   4      519.09      459.21    188.83 o 
  19  27   4      346.61      264.77    194.08 o 
  21  27   4      792.09      914.09    244.83 o 
 -20  28   4       48.28       77.20    217.09 o 
 -18  28   4      969.85     1095.90    275.67 o 
 -16  28   4       14.86      -27.21    200.11 o 
 -14  28   4     1330.62     1198.32    263.06 o 
 -12  28   4        1.68      278.17    203.45 o 
 -10  28   4     6138.67     6515.87    476.73 o 
  -8  28   4       11.10      -74.47    201.34 o 
  -6  28   4       54.95       64.75    182.37 o 
  -4  28   4       26.65     -189.79    202.94 o 
  -2  28   4     5346.46     6238.07    561.07 o 
   0  28   4       43.64     -198.51    192.17 o 
   2  28   4     8905.61     8355.59    456.94 o 
   4  28   4      131.70       -0.43    176.74 o 
   6  28   4      937.16      315.29    220.50 o 
   8  28   4     1281.58      783.38    232.89 o 
  10  28   4     2696.01     3597.32    363.04 o 
  12  28   4        0.12      179.41    202.42 o 
  14  28   4     2732.77     2630.22    473.30 o 
  16  28   4      130.67      -51.55    183.73 o 
  18  28   4      568.20      407.23    240.97 o 
  20  28   4       35.85     -118.46    178.91 o 
 -19  29   4        0.20       41.22    265.21 o 
 -17  29   4      417.87      331.46    237.32 o 
 -15  29   4     1887.98     1804.93    309.40 o 
 -13  29   4     1392.42     1378.40    263.96 o 
 -11  29   4     1464.65     1172.76    330.67 o 
  -9  29   4      249.66      356.83    226.87 o 
  -7  29   4       16.13      141.14    348.51 o 
  -5  29   4      582.47       95.22    220.94 o 
  -3  29   4      689.40      705.63    246.36 o 
  -1  29   4     3479.66     3776.15    400.97 o 
   1  29   4      205.70     -162.39    186.09 o 
   3  29   4      326.88      236.73    192.69 o 
   5  29   4      861.92      581.37    217.86 o 
   7  29   4      618.49      589.77    224.19 o 
   9  29   4     2658.78     2701.02    324.71 o 
  11  29   4     3010.37     3641.98    503.07 o 
  13  29   4      271.97     -170.06    194.23 o 
  15  29   4       33.39       90.83    217.42 o 
  17  29   4       19.57      -85.16    190.06 o 
  19  29   4     1460.20     1250.26    281.70 o 
 -16  30   4      745.56      446.63    253.37 o 
 -14  30   4     1303.16     1111.09    298.41 o 
 -12  30   4       19.96      157.82    225.47 o 
 -10  30   4      130.20      279.41    243.79 o 
  -8  30   4     1483.64     1087.08    547.96 o 
  -6  30   4     3018.01     2772.78    561.32 o 
  -4  30   4     1403.33     1572.08    347.08 o 
  -2  30   4     1589.01     2129.46    332.46 o 
   0  30   4       90.68      344.37    229.42 o 
   2  30   4      656.64      579.73    221.14 o 
   4  30   4     1451.27     1238.30    255.10 o 
   6  30   4     2173.87     1396.91    273.24 o 
   8  30   4      827.11      685.23    236.03 o 
  10  30   4      685.28      621.43    240.96 o 
  12  30   4       33.62     -136.80    203.65 o 
  14  30   4     1210.62      954.94    269.25 o 
  16  30   4     1045.07     1233.86    282.84 o 
 -15  31   4       34.91      483.53    264.96 o 
 -13  31   4       19.72      422.53    263.35 o 
 -11  31   4        9.19      -11.19    218.30 o 
  -9  31   4     1867.05     1491.36    302.61 o 
  -7  31   4       19.96      137.24    253.83 o 
  -5  31   4     1414.59     1622.80    363.06 o 
  -3  31   4       95.88     -237.28    203.36 o 
  -1  31   4        5.65     -180.48    208.57 o 
   1  31   4        7.05      -69.98    216.99 o 
   3  31   4     2336.17     2158.18    309.67 o 
   5  31   4       74.01       62.35    195.86 o 
   7  31   4     2239.24     2157.38    311.30 o 
   9  31   4       15.02      -85.95    235.18 o 
  11  31   4      167.55      104.14    211.04 o 
  13  31   4       73.35      411.93    239.43 o 
  15  31   4      842.42     1099.58    311.15 o 
 -12  32   4     2023.93     2295.40    364.74 o 
 -10  32   4      701.82      758.27    282.49 o 
  -8  32   4     1138.76      902.18    492.63 o 
  -6  32   4        1.15      118.09    318.23 o 
  -4  32   4      354.01     -180.45    252.79 o 
  -2  32   4     1225.96      980.19    294.29 o 
   0  32   4     3851.32     3673.17    482.21 o 
   2  32   4      939.13     1005.19    309.93 o 
   4  32   4     2103.08     1658.53    391.48 o 
   6  32   4       82.79     -164.61    214.08 o 
   8  32   4      446.55      890.62    268.75 o 
  10  32   4      997.64      742.97    256.17 o 
  12  32   4     2410.73     2864.58    362.02 o 
  -9  33   4      775.13      902.63    338.64 o 
  -7  33   4       48.96      497.54    307.16 o 
  -5  33   4      153.84       -5.45    274.38 o 
  -3  33   4      755.97      557.04    303.78 o 
  -1  33   4      240.99      290.29    256.57 o 
   1  33   4     1062.67      793.05    291.71 o 
   3  33   4       87.87      510.32    266.32 o 
   5  33   4      178.34      -48.40    206.18 o 
   7  33   4      541.70      609.77    263.06 o 
   9  33   4     1991.61     1475.56    305.72 o 
  -6  34   4        0.79       58.51    277.49 o 
  -4  34   4     2679.25     1777.01    395.44 o 
  -2  34   4      467.77       49.02    277.06 o 
   0  34   4      178.84     -156.97    221.59 o 
   2  34   4      279.43      -65.12    365.11 o 
   4  34   4     3515.11     3842.06    394.86 o 
   6  34   4      117.30      -35.39    236.48 o 
   0   1   5    53308.88    53823.95    595.36 o 
  -1   2   5    19395.76    20125.72    420.77 o 
   1   2   5     6654.64     6979.25    193.85 o 
  -2   3   5    10835.39    11190.95    239.80 o 
   0   3   5    20370.96    20616.10    325.08 o 
   2   3   5     4229.90     5280.17    164.79 o 
  -3   4   5     2208.41     2262.12    134.06 o 
  -1   4   5    79152.74    77598.84    785.36 o 
   1   4   5      245.82       20.90     80.94 o 
   3   4   5    27939.68    25703.34    387.75 o 
  -4   5   5     7720.10     8483.19    287.37 o 
  -2   5   5     7091.23     7203.40    185.97 o 
   0   5   5    10788.17    11176.16    208.71 o 
   2   5   5    41454.75    42483.64    576.15 o 
   4   5   5      336.42      170.38     85.95 o 
  -5   6   5    16625.49    16206.74    430.29 o 
  -3   6   5    12271.35    13423.55    309.36 o 
  -1   6   5     3292.69     3284.00    157.30 o 
   1   6   5     3443.45     3463.03    177.99 o 
   3   6   5    21130.17    20912.21    335.59 o 
   5   6   5     4560.96     5184.60    202.82 o 
  -6   7   5    17121.82    16058.00    380.40 o 
  -4   7   5     1712.71     2306.76    228.79 o 
  -2   7   5    51075.54    49124.00    652.36 o 
   0   7   5     1791.47     1686.20    142.91 o 
   2   7   5       68.69       -4.43     84.72 o 
   4   7   5     3526.30     4041.84    166.45 o 
   6   7   5    22785.13    21319.65    445.00 o 
  -7   8   5     1838.72     1777.92    171.24 o 
  -5   8   5     2831.75     3012.80    182.75 o 
  -3   8   5    16877.66    17535.07    453.84 o 
  -1   8   5      249.27      198.31     94.81 o 
   1   8   5    26495.85    26747.57    482.41 o 
   3   8   5     2104.87     2320.62    147.90 o 
   5   8   5     7185.24     7012.70    251.88 o 
   7   8   5     5580.07     5615.71    254.10 o 
  -8   9   5    13936.44    14377.13    581.98 o 
  -6   9   5     1004.53     1293.61    159.81 o 
  -4   9   5       65.26       -2.34    108.22 o 
  -2   9   5     5251.50     4927.73    245.23 o 
   0   9   5    13654.11    14884.37    326.05 o 
   2   9   5    23973.44    24570.76    402.09 o 
   4   9   5    33562.88    33844.70    583.40 o 
   6   9   5      659.87      494.10    120.04 o 
   8   9   5     1827.67     1669.15    177.41 o 
  -9  10   5    12369.23    12273.84    344.88 o 
  -7  10   5    11976.50    11741.92    381.52 o 
  -5  10   5     8599.37     8871.08    324.73 o 
  -3  10   5     3467.26     3806.26    272.35 o 
  -1  10   5       78.83       83.78     95.96 o 
   1  10   5      762.11      704.53    132.31 o 
   3  10   5     3145.43     3430.55    193.95 o 
   5  10   5    35718.09    36427.50    620.47 o 
   7  10   5     6899.71     6564.80    256.67 o 
   9  10   5    15201.30    14968.15    363.23 o 
 -10  11   5     3699.56     4166.61    232.02 o 
  -8  11   5       47.89      -13.86    116.78 o 
  -6  11   5     6905.63     7537.93    481.65 o 
  -4  11   5    21709.18    22028.11    663.24 o 
  -2  11   5     4582.65     4269.00    207.37 o 
   0  11   5    27225.85    27838.77    448.42 o 
   2  11   5     2249.51     2651.21    222.89 o 
   4  11   5     3973.61     5025.72    251.16 o 
   6  11   5      121.55     -141.28    122.48 o 
   8  11   5    14632.15    14779.63    390.59 o 
  10  11   5      466.45      436.55    139.39 o 
 -11  12   5     2889.64     2947.06    273.67 o 
  -9  12   5     6815.17     7501.30    327.54 o 
  -7  12   5     1791.40     2258.77    273.03 o 
  -5  12   5    11482.71    12572.75    381.41 o 
  -3  12   5     1707.53     2014.90    192.40 o 
  -1  12   5    43096.70    42329.04    642.71 o 
   1  12   5     8172.29     8887.42    278.09 o 
   3  12   5    41085.01    38656.05   1119.23 o 
   5  12   5     1728.96     1359.28    174.35 o 
   7  12   5     6659.38     6437.28    350.97 o 
   9  12   5      704.02      656.58    245.00 o 
  11  12   5     8040.28     8510.73    349.69 o 
 -12  13   5      949.60      809.92    176.08 o 
 -10  13   5      219.21      152.43    132.26 o 
  -8  13   5     8533.50     8927.09    351.61 o 
  -6  13   5     9166.07     9632.07    495.37 o 
  -4  13   5      476.19      786.44    156.56 o 
  -2  13   5      659.60      725.12    137.51 o 
   0  13   5    11998.53    13293.64    349.11 o 
   2  13   5    12189.67    11953.13    364.82 o 
   4  13   5     6767.28     6611.46    350.83 o 
   6  13   5    13897.53    14024.00    399.25 o 
   8  13   5     1479.00     1300.18    179.41 o 
  10  13   5       13.77     -124.06    119.69 o 
  12  13   5     9035.22    10357.73    496.67 o 
 -13  14   5     4827.86     4826.53    307.21 o 
 -11  14   5      480.93      226.84    150.90 o 
  -9  14   5     6172.68     6228.90    313.54 o 
  -7  14   5     3537.04     3302.83    243.78 o 
  -5  14   5    17974.34    17152.22    448.49 o 
  -3  14   5     4387.45     4627.88    245.68 o 
  -1  14   5     2031.22     2054.83    182.66 o 
   1  14   5       27.94       81.61    114.59 o 
   3  14   5    25056.49    23748.05    507.74 o 
   5  14   5     3318.02     4075.73    474.58 o 
   7  14   5    31473.60    29418.27    649.08 o 
   9  14   5       34.65      345.17    137.44 o 
  11  14   5      362.49      561.97    157.54 o 
  13  14   5      654.77      705.47    160.27 o 
 -14  15   5    14517.63    14143.36    470.66 o 
 -12  15   5      419.36      614.24    225.72 o 
 -10  15   5     6748.40     6362.59    392.59 o 
  -8  15   5        1.63     -112.62    118.05 o 
  -6  15   5     4814.98     4773.99    279.76 o 
  -4  15   5     1248.88     1281.97    164.22 o 
  -2  15   5    25580.24    25178.86    594.98 o 
   0  15   5     4207.61     4361.23    267.58 o 
   2  15   5     3378.41     3472.67    233.85 o 
   4  15   5      218.44      -28.44    150.07 o 
   6  15   5     5454.83     4432.41    292.42 o 
   8  15   5      760.89      389.60    163.85 o 
  10  15   5    12119.86    12587.76    421.31 o 
  12  15   5      472.93      499.17    158.10 o 
  14  15   5      238.26      254.28    161.04 o 
 -15  16   5      747.55      424.82    197.06 o 
 -13  16   5     7861.78     8702.79    388.60 o 
 -11  16   5     2304.72     1837.36    216.84 o 
  -9  16   5    11585.79    12186.89    421.19 o 
  -7  16   5       19.31     -118.38    127.29 o 
  -5  16   5      380.83      203.07    145.80 o 
  -3  16   5     2604.69     2434.82    224.40 o 
  -1  16   5    11595.77    12456.56    412.43 o 
   1  16   5    20516.91    19759.76    471.25 o 
   3  16   5     9705.26    10405.61    362.26 o 
   5  16   5     4455.39     4465.42    297.15 o 
   7  16   5     1689.00     1379.74    277.38 o 
   9  16   5     1935.26     2237.46    261.01 o 
  11  16   5    10825.75    11854.76    484.07 o 
  13  16   5     6683.20     6569.18    317.48 o 
  15  16   5     2656.63     1847.62    236.14 o 
 -16  17   5       57.71     -192.12    147.80 o 
 -14  17   5     1979.95     1489.98    219.27 o 
 -12  17   5      150.39      219.92    171.52 o 
 -10  17   5     2619.94     3093.62    266.05 o 
  -8  17   5     3191.86     3538.92    234.93 o 
  -6  17   5     6877.00     7270.53    417.92 o 
  -4  17   5       28.51      194.65    133.52 o 
  -2  17   5      113.04      150.25    130.27 o 
   0  17   5     4135.85     4799.06    309.58 o 
   2  17   5    23573.58    25237.43    549.88 o 
   4  17   5     3149.01     3318.28    271.44 o 
   6  17   5    19260.60    19311.38    675.96 o 
   8  17   5      416.06      559.86    255.00 o 
  10  17   5     5520.60     5446.23    342.21 o 
  12  17   5        0.94       40.13    138.56 o 
  14  17   5    17860.55    20164.89    503.86 o 
  16  17   5       48.24      169.38    166.70 o 
 -17  18   5     4440.95     4331.47    328.83 o 
 -15  18   5     9253.81     8021.36    402.40 o 
 -13  18   5     1930.12     2109.44    240.49 o 
 -11  18   5      229.94      319.43    163.85 o 
  -9  18   5       63.28      231.82    130.60 o 
  -7  18   5     6681.80     6357.92    307.60 o 
  -5  18   5     9215.16     8727.82    341.48 o 
  -3  18   5    12733.73    13652.65    397.72 o 
  -1  18   5      656.96      562.90    182.32 o 
   1  18   5        5.12      -44.09    149.56 o 
   3  18   5     6559.80     6821.83    357.28 o 
   5  18   5    14631.41    14276.98    481.21 o 
   7  18   5    10610.53    10895.94    541.05 o 
   9  18   5    10033.28     9029.95    417.19 o 
  11  18   5     1171.18     1454.02    204.03 o 
  13  18   5      396.78      424.82    171.29 o 
  15  18   5      744.37      666.98    190.52 o 
  17  18   5     7089.03     6582.39    428.15 o 
 -18  19   5     1923.83     1984.44    291.44 o 
 -16  19   5     2348.28     2899.68    283.50 o 
 -14  19   5     9367.02     9639.52    431.80 o 
 -12  19   5    11539.55    11468.28    523.16 o 
 -10  19   5     6422.68     6687.71    333.66 o 
  -8  19   5        7.66       20.98    134.18 o 
  -6  19   5      934.26      980.95    194.25 o 
  -4  19   5       29.14      235.99    134.28 o 
  -2  19   5    16756.71    17505.47    490.36 o 
   0  19   5    14209.09    14120.64    490.25 o 
   2  19   5     2005.38     1972.10    276.70 o 
   4  19   5       22.30      208.96    159.10 o 
   6  19   5     6515.87     7248.27    380.87 o 
   8  19   5     9492.57     9628.24    434.47 o 
  10  19   5     9118.26     9153.55    428.36 o 
  12  19   5     1632.61     1200.84    210.20 o 
  14  19   5       30.37      -27.45    133.45 o 
  16  19   5     2115.92     1741.87    273.31 o 
  18  19   5     7215.16     8140.60    471.21 o 
 -19  20   5     7671.73     8346.96    493.25 o 
 -17  20   5      133.31      -28.86    189.38 o 
 -15  20   5      414.95      254.95    203.17 o 
 -13  20   5      247.11      314.79    173.84 o 
 -11  20   5     9672.24    10887.71    412.35 o 
  -9  20   5       22.95       54.37    144.50 o 
  -7  20   5    20978.77    20194.49    500.84 o 
  -5  20   5      324.95      543.76    150.10 o 
  -3  20   5    16846.77    17067.83    500.76 o 
  -1  20   5      219.88      204.64    171.93 o 
   1  20   5    17300.41    16667.29   1028.26 o 
   3  20   5       69.88      -42.82    152.39 o 
   5  20   5     4915.69     5161.17    341.80 o 
   7  20   5       21.14       72.72    157.61 o 
   9  20   5     2530.83     2321.37    263.75 o 
  11  20   5      448.50      452.97    183.22 o 
  13  20   5     5455.76     5277.95    343.87 o 
  15  20   5        4.28       95.19    155.62 o 
  17  20   5      654.46      264.11    195.73 o 
  19  20   5        2.96     -102.46    191.16 o 
 -20  21   5     5932.15     6255.24    685.67 o 
 -18  21   5     4694.58     5015.45    404.61 o 
 -16  21   5     3125.87     3840.45    362.03 o 
 -14  21   5       49.33      257.25    181.57 o 
 -12  21   5      789.13      672.92    190.00 o 
 -10  21   5     1673.58     1718.12    217.06 o 
  -8  21   5    11449.82    12663.75    442.07 o 
  -6  21   5    10732.81    10705.86    391.67 o 
  -4  21   5     2004.40     1681.28    226.71 o 
  -2  21   5     7208.75     7621.25    405.67 o 
   0  21   5    10642.22    11803.53    911.44 o 
   2  21   5     1302.37     2356.80    306.62 o 
   4  21   5    18274.90    17792.51    802.13 o 
   6  21   5     1029.96      692.07    192.22 o 
   8  21   5      876.63      790.74    212.11 o 
  10  21   5     3173.38     3642.76    348.25 o 
  12  21   5     5157.32     5398.28    428.52 o 
  14  21   5     1045.04     1167.10    260.84 o 
  16  21   5     6016.17     5689.12    370.94 o 
  18  21   5      227.04      -26.84    180.65 o 
  20  21   5      230.77       -2.28    196.98 o 
 -21  22   5      124.56       99.69    218.05 o 
 -19  22   5     1238.55      914.01    263.01 o 
 -17  22   5     1965.05     2183.25    307.13 o 
 -15  22   5     4162.60     4627.40    333.27 o 
 -13  22   5     3087.64     2785.04    269.75 o 
 -11  22   5     2384.19     2659.13    251.63 o 
  -9  22   5      709.57      597.93    245.69 o 
  -7  22   5     2322.07     2936.99    253.05 o 
  -5  22   5     8849.12     8032.88    390.96 o 
  -3  22   5     6125.25     5509.08    412.63 o 
  -1  22   5      311.22      267.07    194.50 o 
   1  22   5       40.67        8.99    172.07 o 
   3  22   5     2147.00     2483.16    507.64 o 
   5  22   5     8972.32     8224.62    602.98 o 
   7  22   5     2520.50     2243.89    270.52 o 
   9  22   5     9956.04     9336.82    453.81 o 
  11  22   5      105.36      223.19    198.87 o 
  13  22   5       46.39     -183.61    157.67 o 
  15  22   5      510.56      902.92    225.64 o 
  17  22   5     1047.81      670.76    231.46 o 
  19  22   5     2226.78     1590.09    277.75 o 
  21  22   5      272.04       83.42    218.50 o 
 -22  23   5       96.04      121.26    223.95 o 
 -20  23   5      506.89      270.63    225.28 o 
 -18  23   5      988.14      628.96    290.72 o 
 -16  23   5    12019.75    12377.62    530.11 o 
 -14  23   5       54.86       -0.50    163.50 o 
 -12  23   5     8914.39     9652.01    420.29 o 
 -10  23   5      529.70      281.00    165.10 o 
  -8  23   5        0.72       13.38    141.08 o 
  -6  23   5      611.77      693.02    215.74 o 
  -4  23   5    20587.61    21299.85    722.22 o 
  -2  23   5      323.82       64.11    196.23 o 
   0  23   5     4334.96     5204.23    422.39 o 
   2  23   5      175.65      172.65    201.28 o 
   4  23   5     1448.03     1213.67    238.69 o 
   6  23   5       30.96     -162.47    180.46 o 
   8  23   5    13415.39    12656.67    537.67 o 
  10  23   5        4.30       92.27    185.68 o 
  12  23   5     1260.40     1044.35    236.45 o 
  14  23   5       40.46       43.96    171.21 o 
  16  23   5     3012.32     3060.83    298.65 o 
  18  23   5       20.21       20.06    199.87 o 
  20  23   5     1878.64     1314.51    399.84 o 
  22  23   5      845.65      765.77    263.96 o 
 -21  24   5     3267.91     3012.75    362.76 o 
 -19  24   5      777.23      893.52    252.58 o 
 -17  24   5       30.80      -21.71    184.89 o 
 -15  24   5      182.03      -59.62    177.39 o 
 -13  24   5      839.13      828.75    224.85 o 
 -11  24   5      122.49       33.82    162.09 o 
  -9  24   5     2876.19     2580.06    261.18 o 
  -7  24   5     2644.44     2603.03    274.53 o 
  -5  24   5      126.98      169.13    299.02 o 
  -3  24   5       48.50      195.98    215.32 o 
  -1  24   5     3647.44     3107.48    434.75 o 
   1  24   5      127.54      301.99    204.35 o 
   3  24   5    11307.95    11650.88    597.61 o 
   5  24   5      731.20      498.97    204.03 o 
   7  24   5        8.72       40.75    179.10 o 
   9  24   5       53.61      -76.24    172.69 o 
  11  24   5     4136.73     3891.01    546.05 o 
  13  24   5      625.65      333.54    211.02 o 
  15  24   5       15.78      -91.74    161.53 o 
  17  24   5        4.58     -183.66    189.74 o 
  19  24   5      706.12      630.99    280.28 o 
  21  24   5       18.55     -287.49    210.17 o 
 -20  25   5     3271.18     4528.86    393.30 o 
 -18  25   5      918.98     1023.46    245.21 o 
 -16  25   5     4487.55     3899.38    354.00 o 
 -14  25   5      576.05      454.34    206.55 o 
 -12  25   5     1706.66     1719.79    258.74 o 
 -10  25   5     1797.55     2495.32    335.85 o 
  -8  25   5     5476.57     5704.15    372.21 o 
  -6  25   5      618.12      338.32    302.52 o 
  -4  25   5     1134.35     1169.78    261.14 o 
  -2  25   5     1032.43     1103.16    263.36 o 
   0  25   5     7737.37     5815.23    459.39 o 
   2  25   5     7933.65     8499.10    520.42 o 
   4  25   5     2022.53     1955.01    304.14 o 
   6  25   5     1929.55     1302.94    294.45 o 
   8  25   5        0.53      151.52    178.20 o 
  10  25   5      155.95      327.19    205.40 o 
  12  25   5     5797.02     6045.49    429.99 o 
  14  25   5     2245.98     2500.27    299.12 o 
  16  25   5     2311.74     2583.95    329.86 o 
  18  25   5      156.13      509.87    240.81 o 
  20  25   5      372.72      324.04    242.55 o 
 -19  26   5      747.22      479.42    292.44 o 
 -17  26   5     4474.50     4076.57    374.52 o 
 -15  26   5        7.19       82.73    201.13 o 
 -13  26   5      979.07      973.83    229.09 o 
 -11  26   5      150.86       14.61    189.47 o 
  -9  26   5      259.78       92.70    162.61 o 
  -7  26   5     1355.21     1229.24    458.70 o 
  -5  26   5     4244.23     4355.68    421.32 o 
  -3  26   5      337.82      194.36    220.28 o 
  -1  26   5      200.38     -197.80    196.47 o 
   1  26   5      305.91      -17.47    208.39 o 
   3  26   5     2317.21     2054.71    356.05 o 
   5  26   5     2817.89     2807.36    344.76 o 
   7  26   5     4175.38     3768.62    353.04 o 
   9  26   5       94.89      101.70    192.82 o 
  11  26   5      716.78      642.90    347.05 o 
  13  26   5      879.86      571.20    272.00 o 
  15  26   5     1133.77      701.97    228.77 o 
  17  26   5      330.69      407.80    224.45 o 
  19  26   5      417.38      250.69    260.44 o 
 -18  27   5      731.44      467.56    264.80 o 
 -16  27   5      532.21      156.56    261.93 o 
 -14  27   5     4906.52     5764.50    410.40 o 
 -12  27   5      883.38      727.79    229.03 o 
 -10  27   5      844.91      367.97    207.26 o 
  -8  27   5       37.17      -35.22    208.06 o 
  -6  27   5     1435.89     2236.95    384.57 o 
  -4  27   5     2990.07     3109.72    375.03 o 
  -2  27   5     5968.30     6242.92    568.99 o 
   0  27   5      100.48       88.42    209.15 o 
   2  27   5      317.30      263.72    234.11 o 
   4  27   5        1.14     -141.13    186.92 o 
   6  27   5      911.25     1379.37    330.86 o 
   8  27   5     1542.90     1135.71    253.64 o 
  10  27   5     4077.59     3489.06    351.66 o 
  12  27   5      827.29      947.33    248.41 o 
  14  27   5       33.80     -218.00    194.86 o 
  16  27   5       43.27      174.14    212.27 o 
  18  27   5     2442.54     2598.95    344.37 o 
 -15  28   5      996.83      519.42    259.93 o 
 -13  28   5     1292.47     1601.46    295.78 o 
 -11  28   5     1782.62     1680.07    286.48 o 
  -9  28   5     1401.47     1122.08    339.35 o 
  -7  28   5      248.35      129.76    224.04 o 
  -5  28   5      168.54      -21.86    224.75 o 
  -3  28   5     2311.01     2734.68    357.22 o 
  -1  28   5     1506.36     1586.23    320.52 o 
   1  28   5     6079.46     5297.79    465.25 o 
   3  28   5       25.20       -9.62    227.92 o 
   5  28   5       15.70      -80.36    197.94 o 
   7  28   5       10.64      -69.71    197.92 o 
   9  28   5      721.17      647.05    230.97 o 
  11  28   5      926.95      862.24    263.13 o 
  13  28   5     1449.27     1133.67    264.73 o 
  15  28   5      211.75      140.61    211.51 o 
 -14  29   5       17.65       52.10    227.42 o 
 -12  29   5        1.53       65.67    245.84 o 
 -10  29   5     2073.90     3182.95    784.81 o 
  -8  29   5       36.43      -13.63    274.75 o 
  -6  29   5     1689.82     1568.30    325.39 o 
  -4  29   5      101.60      -26.37    236.22 o 
  -2  29   5      412.69      208.96    237.15 o 
   0  29   5      213.43      -84.19    215.76 o 
   2  29   5     1128.24      850.49    281.53 o 
   4  29   5       50.49       80.00    286.88 o 
   6  29   5     1300.15     1135.81    299.80 o 
   8  29   5     1031.78     1219.43    271.44 o 
  10  29   5     1530.77     1710.16    335.62 o 
  12  29   5        0.16      112.75    209.32 o 
  14  29   5     1641.48     1729.04    313.85 o 
 -13  30   5      276.53     -212.37    238.88 o 
 -11  30   5       49.64      170.43    294.14 o 
  -9  30   5       59.95      119.27    378.02 o 
  -7  30   5     1886.61     1816.17    393.24 o 
  -5  30   5        4.85      131.90    245.05 o 
  -3  30   5     1716.93      950.39    286.94 o 
  -1  30   5      191.53      263.67    248.97 o 
   1  30   5      925.86     1314.78    314.56 o 
   3  30   5       52.79     -242.87    219.92 o 
   5  30   5     3120.05     3061.35    400.58 o 
   7  30   5      168.70       41.22    239.02 o 
   9  30   5     3781.40     3599.86    379.65 o 
  11  30   5       30.69     -289.31    215.31 o 
  13  30   5      257.51      304.39    242.21 o 
 -10  31   5       27.79     -300.86    277.02 o 
  -8  31   5      104.95      -41.59    273.65 o 
  -6  31   5      630.54      288.36    329.39 o 
  -4  31   5      267.81       24.71    244.93 o 
  -2  31   5      790.46      801.74    277.27 o 
   0  31   5      789.94      390.94    252.82 o 
   2  31   5      221.67      185.29    252.39 o 
   4  31   5       20.51     -232.93    219.05 o 
   6  31   5     1136.14     1542.63    459.56 o 
   8  31   5     1532.81     1262.65    316.83 o 
  10  31   5      338.14      660.87    264.39 o 
  -5  32   5       11.92      230.66    296.74 o 
  -3  32   5      664.37      451.70    353.97 o 
  -1  32   5      524.57      558.83    281.33 o 
   1  32   5     2805.30     1775.23    361.23 o 
   3  32   5      866.27      679.90    289.82 o 
   5  32   5      973.33      580.52    286.44 o 
   1   1   6     4743.88     4392.76    212.40 o 
   0   2   6     7373.85     7325.53    280.38 o 
   2   2   6    16656.16    16340.76    353.08 o 
  -1   3   6    35257.17    36496.17    655.09 o 
   1   3   6      250.56      152.22     99.51 o 
   3   3   6     3797.53     3804.82    197.72 o 
  -2   4   6      591.07      656.11    121.27 o 
   0   4   6      766.43      825.64    117.47 o 
   2   4   6       84.40       -5.83     93.85 o 
   4   4   6     6302.93     6737.40    366.65 o 
  -3   5   6      475.03      448.48    146.98 o 
  -1   5   6      771.33      864.35    122.93 o 
   1   5   6     8423.88     8335.60    255.73 o 
   3   5   6    16585.04    16369.39    400.99 o 
   5   5   6    26510.80    26581.66    583.18 o 
  -4   6   6     4566.05     4382.06    270.17 o 
  -2   6   6        9.44      -23.00    116.38 o 
   0   6   6    13640.45    13624.07    318.29 o 
   2   6   6       39.97      -22.94     95.48 o 
   4   6   6     2163.46     2012.69    193.89 o 
   6   6   6      419.53      407.53    154.69 o 
  -5   7   6     6072.07     6287.61    295.26 o 
  -3   7   6    22877.05    24822.99    522.92 o 
  -1   7   6    13389.90    13227.05    375.13 o 
   1   7   6     8533.59     9403.07    258.12 o 
   3   7   6     5467.29     4791.67    233.10 o 
   5   7   6    10893.06    11493.00    370.99 o 
   7   7   6      682.10      785.71    168.59 o 
  -6   8   6     4001.30     4149.41    260.12 o 
  -4   8   6      897.52      741.32    177.01 o 
  -2   8   6      186.17      172.02    129.96 o 
   0   8   6       68.93      151.81    115.02 o 
   2   8   6     1622.28     1493.48    167.36 o 
   4   8   6     9759.85    10083.51    289.13 o 
   6   8   6      550.87      345.36    137.52 o 
   8   8   6     2711.68     2785.21    294.48 o 
  -7   9   6    29581.49    28631.41    599.28 o 
  -5   9   6     1244.43     1250.93    187.45 o 
  -3   9   6     1734.72     1561.97    186.99 o 
  -1   9   6     7086.08     6431.36    288.99 o 
   1   9   6    23407.20    23348.10    511.42 o 
   3   9   6     6034.53     6524.64    271.07 o 
   5   9   6    20477.24    20642.49    489.07 o 
   7   9   6      497.92      359.23    145.80 o 
   9   9   6     8127.56     8106.72    376.69 o 
  -8  10   6      856.63      797.44    171.05 o 
  -6  10   6      213.29      328.85    140.45 o 
  -4  10   6       90.81       70.10    129.63 o 
  -2  10   6     9278.49     9245.98    370.49 o 
   0  10   6      632.87      411.41    149.65 o 
   2  10   6    10842.71    11234.59    370.17 o 
   4  10   6        0.62     -157.84    119.05 o 
   6  10   6     1103.78     1387.91    187.61 o 
   8  10   6      969.49      648.59    166.81 o 
  10  10   6     5217.31     5418.20    395.26 o 
  -9  11   6     1144.95     1442.08    197.69 o 
  -7  11   6       79.60      192.67    142.50 o 
  -5  11   6    18326.46    18771.65    483.56 o 
  -3  11   6    25402.84    24896.49    549.03 o 
  -1  11   6    10274.05    11108.04    384.20 o 
   1  11   6    13136.45    14289.53    418.10 o 
   3  11   6     2447.87     3050.68    261.97 o 
   5  11   6      208.68      223.82    132.51 o 
   7  11   6    37632.43    39328.30    718.80 o 
   9  11   6    18570.37    20274.67    569.16 o 
  11  11   6     1668.04     1916.43    221.96 o 
 -10  12   6     1845.37     1936.05    219.36 o 
  -8  12   6      365.39      345.35    145.73 o 
  -6  12   6     2520.60     2858.15    293.18 o 
  -4  12   6     1589.57     1817.16    357.23 o 
  -2  12   6       95.56      -25.38    136.85 o 
   0  12   6      518.35      117.81    145.97 o 
   2  12   6     2392.69     2333.48    238.68 o 
   4  12   6       11.90       30.34    141.04 o 
   6  12   6     2458.15     2869.66    281.65 o 
   8  12   6     7356.39     7254.96    374.61 o 
  10  12   6     7122.61     7377.57    567.69 o 
  12  12   6      672.72      423.34    163.81 o 
 -11  13   6       81.43      -26.50    148.50 o 
  -9  13   6    13630.79    14103.88    462.48 o 
  -7  13   6       97.78       96.81    137.33 o 
  -5  13   6     6817.95     6250.46    317.28 o 
  -3  13   6      435.11      472.35    155.50 o 
  -1  13   6     8931.57     8988.40    365.33 o 
   1  13   6      576.86      670.58    171.06 o 
   3  13   6    32288.03    33782.74    729.30 o 
   5  13   6     4670.26     4430.46    302.95 o 
   7  13   6     9739.72     9474.32    418.48 o 
   9  13   6        7.78     -166.00    161.86 o 
  11  13   6    26272.66    27713.51   1081.00 o 
  13  13   6     4731.95     5188.12    330.55 o 
 -12  14   6     2839.09     2895.33    271.30 o 
 -10  14   6     3902.07     3834.94    294.76 o 
  -8  14   6      246.29       19.89    142.58 o 
  -6  14   6       29.12     -184.52    123.02 o 
  -4  14   6      798.68      966.85    167.25 o 
  -2  14   6      465.78      531.85    170.97 o 
   0  14   6     7081.82     7560.04    344.27 o 
   2  14   6     6639.05     6604.35    393.40 o 
   4  14   6     5137.83     5452.78    441.16 o 
   6  14   6     3720.47     3419.45    476.08 o 
   8  14   6      635.70      478.10    186.32 o 
  10  14   6      787.33      963.42    223.61 o 
  12  14   6     3318.14     3808.69    292.44 o 
  14  14   6     2105.71     1803.69    292.25 o 
 -13  15   6    19946.27    20101.01    729.09 o 
 -11  15   6     2682.58     3179.96    304.27 o 
  -9  15   6       28.15       49.27    140.56 o 
  -7  15   6        0.94      -98.05    135.93 o 
  -5  15   6    16564.79    16242.10    441.23 o 
  -3  15   6      100.43      168.77    148.34 o 
  -1  15   6    14469.76    15444.40    462.66 o 
   1  15   6     1104.78      826.22    195.44 o 
   3  15   6     1765.07     1902.62    272.82 o 
   5  15   6      576.36      690.72    216.90 o 
   7  15   6     8863.63     9582.83    469.02 o 
   9  15   6     9765.61    10245.02    605.19 o 
  11  15   6     8806.75     8946.83    446.15 o 
  13  15   6     2209.89     3227.90    319.85 o 
  15  15   6      845.61      965.50    201.28 o 
 -14  16   6        2.87       94.10    163.55 o 
 -12  16   6     1642.67     1211.96    218.94 o 
 -10  16   6       23.40     -106.80    141.42 o 
  -8  16   6     3480.98     3241.16    299.93 o 
  -6  16   6     3769.08     3930.25    269.99 o 
  -4  16   6     5192.77     4859.91    311.14 o 
  -2  16   6       36.70      140.96    159.43 o 
   0  16   6      687.50      588.97    174.92 o 
   2  16   6        0.46      128.63    159.93 o 
   4  16   6     8484.12     8398.15    463.64 o 
   6  16   6     2236.64     1904.19    294.96 o 
   8  16   6     1810.43     1403.53    332.69 o 
  10  16   6       15.83     -174.44    161.14 o 
  12  16   6       15.78       66.27    175.57 o 
  14  16   6        2.37     -195.48    160.21 o 
  16  16   6     3926.80     3333.24    330.18 o 
 -15  17   6      196.96      199.25    175.96 o 
 -13  17   6      873.97      897.70    207.19 o 
 -11  17   6     4675.31     5319.58    379.89 o 
  -9  17   6     8025.76     9088.43    498.08 o 
  -7  17   6     5535.69     5115.05    301.40 o 
  -5  17   6    10940.16    11241.61    470.18 o 
  -3  17   6       42.40      -53.00    150.43 o 
  -1  17   6     7790.53     7523.36    362.38 o 
   1  17   6     4470.30     4081.79    454.58 o 
   3  17   6     5185.18     4348.40    374.18 o 
   5  17   6     6706.97     6712.19    435.36 o 
   7  17   6        0.80      104.80    176.24 o 
   9  17   6       19.82      -99.05    166.89 o 
  11  17   6     7770.70     7527.12    426.95 o 
  13  17   6     3526.54     3210.34    285.52 o 
  15  17   6     5473.84     5700.09    368.92 o 
  17  17   6     6968.39     7336.50    415.21 o 
 -16  18   6      131.34       15.55    173.07 o 
 -14  18   6      558.06      519.34    190.85 o 
 -12  18   6     3887.78     3935.31    314.83 o 
 -10  18   6      960.81      778.87    244.80 o 
  -8  18   6     4972.04     5295.44    310.77 o 
  -6  18   6        3.79       10.82    163.73 o 
  -4  18   6     2377.24     2464.96    262.88 o 
  -2  18   6      165.55       16.74    152.88 o 
   0  18   6     3079.44     3270.67    304.95 o 
   2  18   6      608.59      484.65    219.65 o 
   4  18   6     2767.66     2398.78    327.84 o 
   6  18   6      116.37     -149.94    223.82 o 
   8  18   6     3433.63     3604.66    350.09 o 
  10  18   6       48.69      132.62    185.49 o 
  12  18   6     5146.82     5938.51    401.79 o 
  14  18   6       19.63      115.09    163.93 o 
  16  18   6     1084.09      976.82    227.43 o 
  18  18   6       41.68      -91.56    181.35 o 
 -17  19   6      108.27      -36.80    182.21 o 
 -15  19   6     7713.45     8258.34    433.72 o 
 -13  19   6      499.88      428.76    187.25 o 
 -11  19   6    10975.95    11433.32    513.38 o 
  -9  19   6      696.53      594.06    179.80 o 
  -7  19   6      131.25      125.33    170.37 o 
  -5  19   6     7138.46     7500.81    389.06 o 
  -3  19   6    16631.81    17946.09    535.13 o 
  -1  19   6     4543.81     5015.16    486.51 o 
   1  19   6     4747.67     5452.22    505.83 o 
   3  19   6       12.77     -103.08    186.74 o 
   5  19   6     1437.35     1036.40    427.31 o 
   7  19   6      207.47      395.42    212.34 o 
   9  19   6    11361.93    11868.40    642.35 o 
  11  19   6       45.74     -110.69    179.25 o 
  13  19   6     2099.56     1631.12    245.57 o 
  15  19   6     2356.14     2880.04    290.02 o 
  17  19   6     2878.05     3621.36    358.66 o 
  19  19   6       97.09      -96.36    188.77 o 
 -18  20   6     1494.71     1801.45    297.47 o 
 -16  20   6     1184.72     1374.75    247.10 o 
 -14  20   6     1047.91      882.35    223.28 o 
 -12  20   6     1478.08     1356.01    200.61 o 
 -10  20   6      339.07      276.49    165.38 o 
  -8  20   6      278.12      293.28    176.59 o 
  -6  20   6     1419.55     1366.20    227.31 o 
  -4  20   6     1849.02     1519.90    247.66 o 
  -2  20   6       51.26      -81.62    188.06 o 
   0  20   6      127.47     -150.27    181.36 o 
   2  20   6     1673.15     1745.07    285.60 o 
   4  20   6     2819.83     3418.90    363.42 o 
   6  20   6     2016.70     1968.70    309.77 o 
   8  20   6     3244.68     2305.75    316.52 o 
  10  20   6      338.00      199.83    182.85 o 
  12  20   6       39.87       73.18    185.69 o 
  14  20   6      202.27       87.73    177.32 o 
  16  20   6     1048.60     1400.26    269.42 o 
  18  20   6      880.79      550.60    234.18 o 
  20  20   6       73.57     -242.62    205.40 o 
 -19  21   6     3706.17     3795.73    384.56 o 
 -17  21   6        7.79     -158.76    192.58 o 
 -15  21   6     2759.64     2419.87    284.89 o 
 -13  21   6       29.41      239.28    187.19 o 
 -11  21   6     3515.10     3503.63    300.12 o 
  -9  21   6     1553.61     1349.57    325.52 o 
  -7  21   6     8484.87     8148.70    420.74 o 
  -5  21   6     1244.33     1081.82    211.99 o 
  -3  21   6     1163.03     1461.56    272.80 o 
  -1  21   6       55.59       48.86    196.24 o 
   1  21   6     5871.73     5659.96    440.01 o 
   3  21   6     2553.98     2380.24    322.81 o 
   5  21   6     5511.20     6398.02    462.38 o 
   7  21   6     1842.06     1961.25    543.80 o 
   9  21   6        7.10      110.50    176.64 o 
  11  21   6       69.60      212.10    191.51 o 
  13  21   6     8339.90     8837.25    806.38 o 
  15  21   6     1814.11     1617.47    282.40 o 
  17  21   6     4002.79     4240.26    425.35 o 
  19  21   6      343.89      338.76    249.75 o 
  21  21   6        4.33      -59.15    222.31 o 
 -20  22   6       98.35      265.78    243.29 o 
 -18  22   6      496.37      418.40    291.23 o 
 -16  22   6      394.13      456.06    212.91 o 
 -14  22   6      261.34      242.97    182.82 o 
 -12  22   6       77.47      172.65    179.64 o 
 -10  22   6     2381.18     2329.30    291.42 o 
  -8  22   6      575.74      796.45    208.20 o 
  -6  22   6        2.19     -231.91    154.61 o 
  -4  22   6      190.01       -4.96    204.01 o 
  -2  22   6     4037.09     3937.56    389.73 o 
   0  22   6       92.12      363.83    234.22 o 
   2  22   6     3079.25     3187.63    364.11 o 
   4  22   6      961.10     1210.56    279.68 o 
   6  22   6       16.69     -170.05    189.34 o 
   8  22   6      739.65      626.10    274.48 o 
  10  22   6     2843.15     3140.21    321.95 o 
  12  22   6      172.93      -70.90    196.94 o 
  14  22   6      539.55      431.75    224.76 o 
  16  22   6       69.40       42.96    221.53 o 
  18  22   6        3.60       43.33    210.53 o 
  20  22   6       12.80     -164.81    219.61 o 
 -19  23   6      130.52     -241.94    218.98 o 
 -17  23   6      229.23      414.84    243.28 o 
 -15  23   6     1393.01     1222.03    264.34 o 
 -13  23   6     7569.74     7382.53    444.05 o 
 -11  23   6      353.92      101.03    223.82 o 
  -9  23   6     1027.95     1244.46    260.67 o 
  -7  23   6      168.88      149.31    183.12 o 
  -5  23   6      953.29     1118.99    391.92 o 
  -3  23   6     3230.03     2097.38    325.44 o 
  -1  23   6     7045.30     5389.84    452.49 o 
   1  23   6     2942.80     3021.83    368.84 o 
   3  23   6      178.54      218.33    202.55 o 
   5  23   6      116.99       -6.93    208.54 o 
   7  23   6     3194.18     2764.21    356.73 o 
   9  23   6     1667.17     1670.78    294.80 o 
  11  23   6     5497.45     5159.77    615.83 o 
  13  23   6        8.11     -279.08    186.05 o 
  15  23   6       28.73      134.71    223.04 o 
  17  23   6      414.58      261.97    239.74 o 
  19  23   6     1975.48     1738.94    378.35 o 
 -18  24   6     1218.43     1380.61    285.08 o 
 -16  24   6      174.65      241.07    212.46 o 
 -14  24   6     1370.66     1524.60    268.67 o 
 -12  24   6      531.56      -75.91    199.47 o 
 -10  24   6      163.34       47.13    273.72 o 
  -8  24   6      464.46      452.81    204.87 o 
  -6  24   6     1407.51     1748.66    319.87 o 
  -4  24   6       26.61      204.29    234.44 o 
  -2  24   6      975.17      780.77    290.84 o 
   0  24   6      614.08      613.19    264.10 o 
   2  24   6      157.80       59.96    231.73 o 
   4  24   6      641.19      529.22    363.87 o 
   6  24   6     2285.35     2558.47    350.88 o 
   8  24   6       81.52      -66.21    219.06 o 
  10  24   6        0.90      -48.74    216.13 o 
  12  24   6      120.24      219.47    228.96 o 
  14  24   6      144.91       61.76    215.39 o 
  16  24   6       75.19     -268.46    212.12 o 
  18  24   6      475.11      356.87    252.01 o 
 -15  25   6      111.74      240.23    209.55 o 
 -13  25   6       47.79      143.71    263.90 o 
 -11  25   6     1353.14     1167.71    258.62 o 
  -9  25   6     3308.06     3441.83    322.96 o 
  -7  25   6       93.38      111.45    220.87 o 
  -5  25   6     5015.82     4589.03    442.85 o 
  -3  25   6        3.21      145.07    220.19 o 
  -1  25   6       11.94      114.67    213.88 o 
   1  25   6      249.50      501.28    244.03 o 
   3  25   6     6646.34     7124.13    518.96 o 
   5  25   6      226.87      441.36    303.10 o 
   7  25   6     1612.50     1360.16    479.97 o 
   9  25   6      120.51      207.08    365.59 o 
  11  25   6     2936.38     2877.44    377.65 o 
  13  25   6      390.06      271.50    250.46 o 
  15  25   6     3777.65     4347.50    411.11 o 
 -14  26   6     1696.02     1562.68    320.63 o 
 -12  26   6      839.16      824.35    257.90 o 
 -10  26   6       95.39      117.06    218.32 o 
  -8  26   6       80.88     -300.98    209.76 o 
  -6  26   6       71.93      239.47    250.49 o 
  -4  26   6      576.43      756.76    396.59 o 
  -2  26   6      203.36       91.32    219.83 o 
   0  26   6      994.30      975.69    267.37 o 
   2  26   6      138.65       77.47    228.43 o 
   4  26   6      985.31      523.04    325.58 o 
   6  26   6      128.86      251.58    248.09 o 
   8  26   6       80.18     -235.49    265.22 o 
  10  26   6      527.56      648.87    337.54 o 
  12  26   6      535.45      320.49    268.66 o 
  14  26   6      214.12      143.20    328.48 o 
 -13  27   6      625.98      268.86    249.82 o 
 -11  27   6     2321.64     3049.67    401.08 o 
  -9  27   6     1344.47     1595.21    334.13 o 
  -7  27   6       15.64       -0.19    239.04 o 
  -5  27   6     1486.49     2122.58    348.35 o 
  -3  27   6     1925.71     2081.42    375.70 o 
  -1  27   6     3748.99     4332.54    451.62 o 
   1  27   6     1821.54     1266.79    313.87 o 
   3  27   6      150.15      615.20    263.06 o 
   5  27   6     2847.97     1897.45    523.57 o 
   7  27   6     1672.97     1919.82    359.93 o 
   9  27   6     3791.02     3825.25    532.69 o 
  11  27   6      390.78       78.40    259.84 o 
  13  27   6      262.26      471.59    248.61 o 
 -10  28   6      155.30      -53.47    274.65 o 
  -8  28   6      358.19      573.69    387.43 o 
  -6  28   6       36.40      -18.13    239.79 o 
  -4  28   6      697.41      488.78    324.56 o 
  -2  28   6       48.14      328.02    320.36 o 
   0  28   6        4.36      465.44    257.98 o 
   2  28   6     1103.56      728.85    283.93 o 
   4  28   6     2027.62     2457.65    373.20 o 
   6  28   6        5.85       93.72    250.31 o 
   8  28   6      975.37      919.92    305.20 o 
  10  28   6      259.42      152.22    279.72 o 
  -7  29   6     3229.23     4475.93    474.72 o 
  -5  29   6      132.13       44.41    252.32 o 
  -3  29   6      100.64      269.97    259.01 o 
  -1  29   6      205.32     -122.70    292.91 o 
   1  29   6     4358.95     3712.56    441.84 o 
   3  29   6       68.48      -93.87    245.11 o 
   5  29   6     3180.60     3029.05    409.10 o 
   7  29   6      132.66      240.58    268.02 o 
  -2  30   6       62.25      220.21    269.12 o 
   0  30   6     2462.80     2814.03    406.69 o 
   2  30   6     1267.06      980.86    321.84 o 
   0   1   7      508.58      342.73    161.08 o 
  -1   2   7      713.02      555.12    182.01 o 
   1   2   7     2674.93     3106.38    280.55 o 
  -2   3   7       46.11     -189.45    134.13 o 
   0   3   7     2399.18     2254.60    236.52 o 
   2   3   7     7155.15     7237.98    747.10 o 
  -3   4   7     8668.87     8744.39    619.37 o 
  -1   4   7     3283.20     3373.66    270.81 o 
   1   4   7       33.20      183.08    167.10 o 
   3   4   7    12757.82    12869.98    493.04 o 
  -4   5   7     7193.02     6641.18    318.67 o 
  -2   5   7        3.41      -51.62    139.44 o 
   0   5   7     7207.06     6408.89    401.43 o 
   2   5   7     2917.10     3161.77    272.41 o 
   4   5   7     1001.29      502.18    159.32 o 
  -5   6   7     1660.65     1970.80    240.82 o 
  -3   6   7        1.80      251.37    140.39 o 
  -1   6   7    13444.95    13890.26    471.28 o 
   1   6   7     5949.77     7081.19    393.79 o 
   3   6   7     3139.14     3385.43    314.88 o 
   5   6   7     3297.17     3824.97    263.09 o 
  -6   7   7     3029.16     3284.74    355.38 o 
  -4   7   7     2201.00     2713.11    268.53 o 
  -2   7   7     1403.61     1381.97    235.58 o 
   0   7   7     3010.68     2428.99    270.15 o 
   2   7   7       18.68      -34.44    158.04 o 
   4   7   7     3883.30     4556.78    317.83 o 
   6   7   7      898.66      864.88    210.88 o 
  -7   8   7      458.51      569.77    195.20 o 
  -5   8   7    11794.76    11435.15    468.96 o 
  -3   8   7     4602.99     5088.44    331.49 o 
  -1   8   7     1514.33     1490.98    363.82 o 
   1   8   7     6317.97     6562.64    366.35 o 
   3   8   7     8638.22     8921.83    411.00 o 
   5   8   7      606.45      230.21    177.10 o 
   7   8   7     8787.85     9232.69    509.30 o 
  -8   9   7      308.47      253.53    160.43 o 
  -6   9   7     1016.80     1195.37    225.98 o 
  -4   9   7     3900.13     4281.79    540.48 o 
  -2   9   7     7183.13     7632.29    386.40 o 
   0   9   7      145.72        3.81    202.44 o 
   2   9   7      350.00      139.73    174.04 o 
   4   9   7     1768.80     2222.91    258.90 o 
   6   9   7     6363.00     6994.30    382.88 o 
   8   9   7     3437.38     3341.99    302.03 o 
  -9  10   7     8707.70     8686.62    428.63 o 
  -7  10   7        1.51        1.45    146.02 o 
  -5  10   7     1385.73     1571.23    380.66 o 
  -3  10   7     8212.59     8763.03    415.46 o 
  -1  10   7     6308.15     6805.28    336.32 o 
   1  10   7     1502.54     1657.89    238.17 o 
   3  10   7     7809.54     8023.09    406.72 o 
   5  10   7      657.43      425.71    185.40 o 
   7  10   7      394.79      338.91    180.70 o 
   9  10   7     1759.22     1641.02    248.34 o 
 -10  11   7    13637.90    13581.94    482.31 o 
  -8  11   7       29.54       20.77    152.23 o 
  -6  11   7     9192.68     9934.45    437.09 o 
  -4  11   7      222.28     -179.36    152.93 o 
  -2  11   7      420.76      214.21    162.87 o 
   0  11   7      913.42      738.87    179.84 o 
   2  11   7    10414.05    10797.34    458.97 o 
   4  11   7       36.43      132.49    166.29 o 
   6  11   7     1553.69     1623.82    275.94 o 
   8  11   7      967.87     1005.86    255.81 o 
  10  11   7     4854.23     4128.62    341.59 o 
 -11  12   7       86.94      -78.67    147.58 o 
  -9  12   7       36.96       98.94    157.65 o 
  -7  12   7     3681.68     4311.27    307.71 o 
  -5  12   7     4514.93     4919.26    355.11 o 
  -3  12   7     1186.46     1600.44    239.22 o 
  -1  12   7    14549.85    15355.11    475.55 o 
   1  12   7      205.86       27.31    201.44 o 
   3  12   7        2.06      -16.18    153.40 o 
   5  12   7     5401.57     5290.24    362.42 o 
   7  12   7     3091.91     3618.84    364.83 o 
   9  12   7     1064.01     1285.19    263.98 o 
  11  12   7      895.91      838.58    200.07 o 
 -12  13   7     2414.78     2362.81    350.13 o 
 -10  13   7       11.87       35.70    156.59 o 
  -8  13   7      274.15      -41.58    215.39 o 
  -6  13   7     3574.73     4560.34    350.65 o 
  -4  13   7     2002.82     1675.86    227.40 o 
  -2  13   7     9175.95    10136.98    415.83 o 
   0  13   7     2915.66     2601.42    253.91 o 
   2  13   7      404.49      369.12    215.65 o 
   4  13   7      318.65      340.39    193.62 o 
   6  13   7    10058.99    10203.49    530.25 o 
   8  13   7     1902.91     1966.34    389.51 o 
  10  13   7     3287.03     4005.62    643.02 o 
  12  13   7     2610.50     2993.74    343.38 o 
 -13  14   7     1184.82      791.01    204.63 o 
 -11  14   7     7820.15     8711.27    766.72 o 
  -9  14   7      905.65     1229.71    268.94 o 
  -7  14   7     1423.90     1647.02    257.90 o 
  -5  14   7      601.67      346.97    169.36 o 
  -3  14   7       21.19      -62.82    152.00 o 
  -1  14   7     2429.25     1983.17    385.84 o 
   1  14   7    10130.49    10210.56    448.22 o 
   3  14   7     1274.97     1303.75    270.87 o 
   5  14   7      306.51      459.95    207.53 o 
   7  14   7      950.50     1260.29    265.41 o 
   9  14   7     2963.81     3564.58    379.62 o 
  11  14   7       65.47       85.50    182.37 o 
  13  14   7     4581.27     4661.13    344.07 o 
 -14  15   7      994.52     1003.93    224.22 o 
 -12  15   7     1452.44     1126.12    285.03 o 
 -10  15   7     8032.83     7553.81    400.58 o 
  -8  15   7     3473.60     4022.39    370.51 o 
  -6  15   7       13.70       19.89    208.63 o 
  -4  15   7     7328.37     7881.39    393.14 o 
  -2  15   7      381.11        7.89    159.33 o 
   0  15   7      358.92      476.45    180.34 o 
   2  15   7     3094.10     2962.31    333.55 o 
   4  15   7     3489.57     4166.39    462.46 o 
   6  15   7       34.38       35.00    195.38 o 
   8  15   7      197.40     -101.98    184.93 o 
  10  15   7     2987.34     2239.12    470.93 o 
  12  15   7     5528.50     5778.77    410.10 o 
  14  15   7     1743.65     1483.14    246.52 o 
 -15  16   7     3281.31     3457.03    322.01 o 
 -13  16   7       29.22      -33.84    175.77 o 
 -11  16   7      568.24      857.81    215.51 o 
  -9  16   7     2953.12     2678.62    316.45 o 
  -7  16   7     4781.39     4857.22    343.61 o 
  -5  16   7      497.56      409.80    190.24 o 
  -3  16   7     7721.81     7777.07    397.69 o 
  -1  16   7       12.58       23.11    159.59 o 
   1  16   7      244.74     -229.88    181.78 o 
   3  16   7     4477.56     4343.56    532.26 o 
   5  16   7      777.02      506.74    327.07 o 
   7  16   7      625.95      404.06    232.17 o 
   9  16   7     1642.10     1893.07    405.85 o 
  11  16   7      208.09      277.46    232.03 o 
  13  16   7        0.35     -234.58    163.96 o 
  15  16   7      694.96      760.64    218.87 o 
 -16  17   7     1464.85     1055.19    239.44 o 
 -14  17   7      637.13      314.44    204.81 o 
 -12  17   7     3306.14     3321.00    305.48 o 
 -10  17   7      227.77       61.91    187.98 o 
  -8  17   7     2447.18     1788.46    253.09 o 
  -6  17   7     5229.10     4962.68    346.84 o 
  -4  17   7     1865.07     2578.71    307.22 o 
  -2  17   7      169.85      319.25    179.92 o 
   0  17   7     5165.14     5175.49    524.32 o 
   2  17   7     3236.59     3199.74    360.00 o 
   4  17   7     2800.11     3029.72    408.41 o 
   6  17   7     1792.50     1031.80    272.25 o 
   8  17   7     4553.28     5104.81    452.65 o 
  10  17   7     1623.60     1544.35    307.26 o 
  12  17   7     2543.39     2398.06    306.49 o 
  14  17   7     1414.74     1721.42    268.76 o 
  16  17   7      818.90      616.13    213.14 o 
 -17  18   7      395.69      434.15    217.79 o 
 -15  18   7      454.88      387.96    217.14 o 
 -13  18   7     4067.43     4600.28    358.10 o 
 -11  18   7      140.49      -94.03    187.72 o 
  -9  18   7     1180.47      653.37    217.30 o 
  -7  18   7     1913.15     1518.00    245.45 o 
  -5  18   7     1411.39     1362.71    255.89 o 
  -3  18   7      675.87      461.81    196.94 o 
  -1  18   7     7922.97     8805.00    786.51 o 
   1  18   7        2.45     -275.33    184.08 o 
   3  18   7       14.77      177.94    209.16 o 
   5  18   7     1513.99     1247.57    321.88 o 
   7  18   7      528.55      604.00    247.77 o 
   9  18   7        1.38     -192.87    200.02 o 
  11  18   7     2192.97     1427.65    303.03 o 
  13  18   7      567.44      428.90    230.28 o 
  15  18   7      327.57      251.13    209.39 o 
  17  18   7      759.15      671.56    229.12 o 
 -18  19   7       33.38      -18.83    213.37 o 
 -16  19   7      115.67       22.14    191.43 o 
 -14  19   7      147.63       -1.78    188.17 o 
 -12  19   7     2529.91     2218.13    314.84 o 
 -10  19   7      171.29      342.31    210.67 o 
  -8  19   7     4960.55     4679.75    508.18 o 
  -6  19   7     1205.13     1244.34    239.39 o 
  -4  19   7       75.81      -30.88    183.76 o 
  -2  19   7     3159.07     3283.09    624.22 o 
   0  19   7     5627.55     5636.82    548.30 o 
   2  19   7       43.52      209.04    217.86 o 
   4  19   7     1563.48     1436.66    338.77 o 
   6  19   7      131.72      268.57    263.45 o 
   8  19   7      942.28     1233.93    302.72 o 
  10  19   7      409.03      -61.00    209.09 o 
  12  19   7     2443.78     2106.83    348.19 o 
  14  19   7      391.02       63.29    216.96 o 
  16  19   7     1238.67     1250.93    262.01 o 
  18  19   7     2092.09     1855.61    323.55 o 
 -17  20   7     1924.10     1751.15    288.04 o 
 -15  20   7        6.48      367.31    216.07 o 
 -13  20   7      378.94      265.41    202.16 o 
 -11  20   7      761.24      995.23    245.14 o 
  -9  20   7      666.36      530.97    206.04 o 
  -7  20   7      643.60      564.95    213.33 o 
  -5  20   7     2618.93     3210.38    313.89 o 
  -3  20   7      145.84      184.38    194.29 o 
  -1  20   7      224.68      336.77    251.28 o 
   1  20   7     4417.77     4333.82    520.71 o 
   3  20   7      101.86      189.12    209.49 o 
   5  20   7     1266.43      927.96    314.79 o 
   7  20   7     1602.63     1202.68    371.19 o 
   9  20   7        8.52       94.35    222.63 o 
  11  20   7       20.02     -189.99    222.56 o 
  13  20   7      379.98      511.74    234.74 o 
  15  20   7      762.14      169.12    226.71 o 
  17  20   7       59.65       72.29    221.14 o 
 -16  21   7      829.68      901.93    249.01 o 
 -14  21   7      403.89      140.49    302.09 o 
 -12  21   7      284.68      210.24    227.66 o 
 -10  21   7      373.91      406.20    214.60 o 
  -8  21   7      980.62      713.45    229.78 o 
  -6  21   7      395.31      475.17    207.81 o 
  -4  21   7     1354.00     1742.40    406.77 o 
  -2  21   7     3211.63     3047.10    472.06 o 
   0  21   7      211.67      -80.74    206.24 o 
   2  21   7      299.32      422.76    242.61 o 
   4  21   7      834.45      159.27    232.92 o 
   6  21   7      790.29      490.33    288.17 o 
   8  21   7      583.00      473.89    261.04 o 
  10  21   7     2316.90     2570.53    380.36 o 
  12  21   7       55.22      143.85    233.72 o 
  14  21   7     1044.37     1324.82    285.37 o 
  16  21   7     2404.12     2181.76    364.01 o 
 -15  22   7     1407.55     1634.17    304.06 o 
 -13  22   7      122.02       57.62    224.51 o 
 -11  22   7     2250.69     2632.24    551.94 o 
  -9  22   7      945.82      806.68    238.77 o 
  -7  22   7        6.04     -156.48    186.19 o 
  -5  22   7      716.16      513.03    228.75 o 
  -3  22   7     1080.97      945.87    333.53 o 
  -1  22   7      289.51      532.42    253.46 o 
   1  22   7     2045.09     2536.90    411.79 o 
   3  22   7     1085.31     1207.17    288.70 o 
   5  22   7       21.67     -190.60    239.00 o 
   7  22   7       37.79     -136.89    253.63 o 
   9  22   7     1819.40      769.95    543.61 o 
  11  22   7     1447.27     1866.44    343.52 o 
  13  22   7      881.07      900.10    269.70 o 
  15  22   7     1398.23     1575.14    337.35 o 
 -12  23   7      433.71      331.48    266.43 o 
 -10  23   7     1529.72     1368.26    265.56 o 
  -8  23   7        1.88      265.67    231.77 o 
  -6  23   7     1397.64     1695.43    291.98 o 
  -4  23   7     1033.50     1571.61    318.95 o 
  -2  23   7       44.20       50.79    262.84 o 
   0  23   7      390.44      301.39    243.24 o 
   2  23   7     1340.62     1062.79    296.79 o 
   4  23   7       62.60      150.12    220.11 o 
   6  23   7      193.21      464.05    268.05 o 
   8  23   7      444.95      286.68    303.22 o 
  10  23   7      417.68      396.63    270.05 o 
  12  23   7        4.24      -89.82    250.27 o 
 -11  24   7      120.98        6.38    208.61 o 
  -9  24   7      354.16       22.79    225.71 o 
  -7  24   7     1527.30     1237.25    308.29 o 
  -5  24   7      165.06     -207.44    238.97 o 
  -3  24   7     2451.00     2067.96    384.00 o 
  -1  24   7      557.54      617.59    279.92 o 
   1  24   7       84.32      180.03    281.92 o 
   3  24   7      623.13      161.36    240.29 o 
   5  24   7     2265.70     1590.79    314.82 o 
   7  24   7      174.67      -97.78    280.80 o 
   9  24   7     1319.37     1176.54    324.36 o 
  11  24   7       38.58     -296.15    238.71 o 
  -8  25   7      180.21      110.19    233.78 o 
  -6  25   7     1098.83      568.52    269.79 o 
  -4  25   7      559.76      315.56    271.73 o 
  -2  25   7      807.47      666.39    281.15 o 
   0  25   7     1891.53     1705.21    343.39 o 
   2  25   7      126.93     -336.21    224.14 o 
   4  25   7      148.17      192.79    250.57 o 
   6  25   7      854.07      849.51    346.96 o 
   8  25   7     1220.32     1759.65    431.98 o 
  -5  26   7       36.37      200.73    261.14 o 
  -3  26   7       22.65     -279.31    303.19 o 
  -1  26   7      154.35       41.47    272.54 o 
   1  26   7     2574.55     3168.30    419.09 o 
   3  26   7       22.04     -249.85    249.46 o 
   5  26   7     1182.26     1338.05    339.58 o 
   0   0   8       49.65     -304.71    413.77 o 
   1   1   8     2077.88     2007.48    716.52 o 
   0   2   8       75.77      681.59    250.53 o 
   2   2   8      334.22       45.17    193.06 o 
  -1   3   8      139.17      235.09    231.54 o 
   1   3   8    12413.78    12739.95    663.79 o 
   3   3   8       90.94       98.05    210.38 o 
  -2   4   8        4.23       12.43    229.01 o 
   0   4   8      816.86      424.84    252.82 o 
   2   4   8      207.80      166.95    249.67 o 
   4   4   8      243.99      330.01    207.86 o 
  -3   5   8     8064.29     8760.16    599.28 o 
  -1   5   8     3736.29     3974.72    375.84 o 
   1   5   8     1973.49     2124.43    311.37 o 
   3   5   8       86.99     -112.76    253.68 o 
   5   5   8     4580.49     5204.01    433.24 o 
  -4   6   8      181.22       49.60    248.75 o 
  -2   6   8      183.78        8.63    192.90 o 
   0   6   8       57.84       51.79    215.90 o 
   2   6   8      255.01      450.15    212.83 o 
   4   6   8      393.54      277.78    218.48 o 
   6   6   8      953.52      719.92    242.06 o 
  -5   7   8     4236.15     4125.28    469.36 o 
  -3   7   8       51.84      159.11    199.74 o 
  -1   7   8     3389.64     3288.65    359.58 o 
   1   7   8     2162.70     2158.81    306.43 o 
   3   7   8    12655.42    12577.95    578.49 o 
   5   7   8     1471.23      978.55    292.60 o 
   7   7   8     1575.02     1658.81    308.22 o 
  -6   8   8      402.91      567.00    291.27 o 
  -4   8   8       42.10       77.39    200.87 o 
  -2   8   8       52.18      158.08    206.56 o 
   0   8   8       40.77      110.45    205.00 o 
   2   8   8      168.62     -253.03    177.90 o 
   4   8   8      152.72     -100.21    189.81 o 
   6   8   8       32.44      219.20    216.97 o 
   8   8   8      408.21      702.91    247.25 o 
  -7   9   8       56.90      244.09    234.75 o 
  -5   9   8     5965.48     6593.43    565.10 o 
  -3   9   8     1375.01      933.29    261.84 o 
  -1   9   8    10917.82    12582.19    899.15 o 
   1   9   8     1362.08     1039.67    252.83 o 
   3   9   8       18.62     -148.92    188.57 o 
   5   9   8      104.37     -217.68    197.70 o 
   7   9   8    10617.87    11213.57    516.88 o 
   9   9   8      194.54       84.45    192.56 o 
  -8  10   8      839.79      766.47    256.70 o 
  -6  10   8      234.71      -19.59    256.59 o 
  -4  10   8     2631.23     2350.06    331.58 o 
  -2  10   8     1294.21     1114.47    260.49 o 
   0  10   8      113.11      -54.28    293.27 o 
   2  10   8       36.04      210.01    223.29 o 
   4  10   8      321.45       46.27    184.88 o 
   6  10   8      853.38      499.03    209.92 o 
   8  10   8      530.74      842.74    227.30 o 
  10  10   8      114.91       41.19    183.56 o 
  -9  11   8     6340.85     7073.23    498.33 o 
  -7  11   8     2959.09     2690.36    367.88 o 
  -5  11   8     1220.14      722.71    313.61 o 
  -3  11   8      975.03     1138.17    274.20 o 
  -1  11   8      731.39      939.51    311.40 o 
   1  11   8     2504.41     2169.44    321.78 o 
   3  11   8     5276.39     5816.63    397.42 o 
   5  11   8     2138.02     1774.41    321.67 o 
   7  11   8      468.01      117.55    209.52 o 
   9  11   8       35.39       90.95    189.57 o 
  11  11   8     1917.76     1866.31    276.93 o 
 -10  12   8       23.36     -157.19    213.53 o 
  -8  12   8      178.50        0.36    268.66 o 
  -6  12   8       57.66        4.96    254.28 o 
  -4  12   8     1136.86      787.38    298.55 o 
  -2  12   8       49.61      -75.50    204.13 o 
   0  12   8      634.69      590.56    217.65 o 
   2  12   8      992.06      495.83    222.40 o 
   4  12   8        8.09      257.92    206.11 o 
   6  12   8      344.34      233.47    346.75 o 
   8  12   8      347.67      494.14    241.00 o 
  10  12   8       39.43      232.58    197.32 o 
  12  12   8     2529.48     2919.86    365.42 o 
 -11  13   8     4536.18     4426.16    521.75 o 
  -9  13   8      342.85      158.74    240.69 o 
  -7  13   8      973.08      669.19    269.46 o 
  -5  13   8      288.79      237.54    337.04 o 
  -3  13   8     5406.28     5434.34    444.79 o 
  -1  13   8      805.26      843.68    221.77 o 
   1  13   8     4876.90     4663.53    378.37 o 
   3  13   8        0.71     -141.67    203.45 o 
   5  13   8     1900.37     1663.09    300.95 o 
   7  13   8      721.27      491.56    291.02 o 
   9  13   8     6823.02     6271.33    436.38 o 
  11  13   8      441.15      761.56    227.88 o 
  13  13   8      408.66      298.53    216.20 o 
 -12  14   8      265.54      314.94    265.90 o 
 -10  14   8     1060.48     1071.26    303.57 o 
  -8  14   8     1010.42      573.13    250.70 o 
  -6  14   8      123.91       89.37    200.42 o 
  -4  14   8       16.67      234.30    223.49 o 
  -2  14   8      413.53      266.67    252.72 o 
   0  14   8        7.52      149.56    188.53 o 
   2  14   8        1.02      242.17    222.04 o 
   4  14   8       94.83      207.18    230.33 o 
   6  14   8      349.14      511.50    257.63 o 
   8  14   8       12.90      348.51    245.40 o 
  10  14   8      610.05      555.70    234.49 o 
  12  14   8      346.58      404.84    242.04 o 
  14  14   8        0.18      188.28    258.10 o 
 -13  15   8       37.53     -122.02    217.46 o 
 -11  15   8     2164.71     1419.92    333.89 o 
  -9  15   8      570.46      667.25    275.33 o 
  -7  15   8     5120.77     5885.18    392.55 o 
  -5  15   8      443.37      630.99    207.17 o 
  -3  15   8     1498.26     1175.76    297.35 o 
  -1  15   8      285.29      101.80    429.12 o 
   1  15   8     6465.29     6721.62    501.67 o 
   3  15   8      716.66       69.33    277.24 o 
   5  15   8     5932.08     6162.37    546.28 o 
   7  15   8      193.25      162.17    227.24 o 
   9  15   8      568.85      114.72    293.27 o 
  11  15   8     1884.60     1460.15    343.84 o 
  13  15   8     4793.92     4773.89    414.70 o 
  15  15   8      662.97      550.49    245.97 o 
 -14  16   8      590.75      390.17    264.97 o 
 -12  16   8      135.99     -100.66    235.30 o 
 -10  16   8       44.37      116.56    238.22 o 
  -8  16   8      205.10      -69.41    196.32 o 
  -6  16   8     1115.62      829.87    244.06 o 
  -4  16   8      287.00      131.27    208.99 o 
  -2  16   8      197.55     -124.98    216.40 o 
   0  16   8      366.60       34.84    257.76 o 
   2  16   8      571.81      593.21    252.68 o 
   4  16   8      227.99      128.94    301.28 o 
   6  16   8      852.33     1290.48    301.64 o 
   8  16   8      373.88       74.36    243.30 o 
  10  16   8      203.60      -76.59    204.32 o 
  12  16   8      810.93      453.98    247.61 o 
  14  16   8      639.45      366.06    250.96 o 
 -13  17   8     1701.49     1587.04    411.00 o 
 -11  17   8     2022.89     1459.89    325.95 o 
  -9  17   8        2.43      -28.46    196.40 o 
  -7  17   8      183.68      330.94    212.83 o 
  -5  17   8     1938.58     2394.72    298.17 o 
  -3  17   8     2466.37     2702.74    371.42 o 
  -1  17   8     7686.84     7996.58    645.31 o 
   1  17   8      605.22      344.05    311.18 o 
   3  17   8       45.66     -121.28    220.37 o 
   5  17   8      837.92      688.05    270.38 o 
   7  17   8     1268.21     1409.90    323.40 o 
   9  17   8      415.01      619.01    313.11 o 
  11  17   8     4505.05     4324.32    410.33 o 
  13  17   8     1346.40      498.16    274.46 o 
 -12  18   8       82.42      -67.93    192.70 o 
 -10  18   8      974.81     1055.03    251.22 o 
  -8  18   8      287.86      158.14    208.54 o 
  -6  18   8      473.74      647.81    231.40 o 
  -4  18   8      697.40      676.71    253.18 o 
  -2  18   8       41.37      -71.83    278.38 o 
   0  18   8        0.60      -27.40    279.23 o 
   2  18   8      463.42     1059.63    346.22 o 
   4  18   8        3.17      174.14    395.35 o 
   6  18   8       11.34      136.85    248.38 o 
   8  18   8      376.10      153.94    247.22 o 
  10  18   8     1109.91      427.96    275.02 o 
  12  18   8      735.72      459.55    335.69 o 
 -11  19   8       19.42      400.12    233.11 o 
  -9  19   8     4541.14     5190.28    410.34 o 
  -7  19   8      155.93      290.83    222.25 o 
  -5  19   8     1691.51     1753.65    316.93 o 
  -3  19   8       42.65     -260.38    230.40 o 
  -1  19   8     1069.12      503.11    341.84 o 
   1  19   8       30.89     -184.74    494.10 o 
   3  19   8     6249.27     6960.66    615.65 o 
   5  19   8      128.53      220.53    244.73 o 
   7  19   8      162.09      264.99    271.36 o 
   9  19   8       49.23     -169.65    238.14 o 
  11  19   8      262.27      359.65    234.12 o 
  -8  20   8        0.04     -153.97    211.98 o 
  -6  20   8        1.61       68.10    242.45 o 
  -4  20   8       62.69      -34.00    227.73 o 
  -2  20   8      162.29     -201.59    250.84 o 
   0  20   8        0.80     -315.03    276.06 o 
   2  20   8        3.79      -90.59    261.31 o 
   4  20   8      187.77      357.76    272.13 o 
   6  20   8        1.75      -99.74    235.87 o 
   8  20   8      410.54      676.08    392.37 o 
  -7  21   8      655.79      601.27    264.17 o 
  -5  21   8     1715.32     2085.32    328.46 o 
  -3  21   8     1709.44     1718.63    352.24 o 
  -1  21   8     3023.01     2714.79    872.64 o 
   1  21   8      564.66      148.83    288.58 o 
   3  21   8        0.38      251.48    279.32 o 
   5  21   8      311.95      442.68    284.22 o 
   7  21   8     2894.95     2343.34    606.42 o 
  -2  22   8       55.64     -103.75    288.31 o 
   0  22   8       49.62     -172.72    275.45 o 
   2  22   8       35.30     -178.79    269.24 o 
   0   1   9     1550.09     2219.77    455.46 o 
  -1   2   9      233.71       44.52    267.83 o 
   1   2   9      809.97      -46.30    260.24 o 
  -2   3   9     1324.31     1808.42    603.23 o 
   0   3   9        6.71     -310.33    284.18 o 
   2   3   9      694.28      683.12    335.83 o 
  -3   4   9     3233.32     3276.65    530.11 o 
  -1   4   9     1233.87     1096.62    526.80 o 
   1   4   9      974.80     1037.75    423.94 o 
   3   4   9      399.08      624.03    330.02 o 
  -4   5   9     1724.56     1903.23    354.33 o 
  -2   5   9      121.43     -174.57    454.42 o 
   0   5   9     1050.65     1070.56    852.33 o 
   2   5   9     4351.01     4265.39    654.63 o 
   4   5   9       50.70        4.46    229.17 o 
  -5   6   9     1074.05      848.66    294.52 o 
  -3   6   9        2.14      -43.22    242.21 o 
  -1   6   9     2145.39     1881.24    390.08 o 
   1   6   9     1408.34     1122.19    466.27 o 
   3   6   9      152.98      316.56    254.36 o 
   5   6   9      159.29       -4.35    232.59 o 
  -6   7   9     2212.47     1904.58    341.27 o 
  -4   7   9        3.41     -196.17    227.27 o 
  -2   7   9     1478.46     1234.77    343.12 o 
   0   7   9     2867.23     3417.51    475.64 o 
   2   7   9       65.65      -31.50    267.03 o 
   4   7   9     1409.66     1561.47    334.24 o 
   6   7   9     2713.39     2611.28    372.26 o 
  -7   8   9      238.14     -264.78    217.53 o 
  -5   8   9     2255.13     2072.45    354.27 o 
  -3   8   9      139.32      105.92    288.23 o 
  -1   8   9       68.59       48.59    296.30 o 
   1   8   9      528.52      237.62    298.23 o 
   3   8   9     2192.92     2606.00   1096.89 o 
   5   8   9       10.92       93.96    246.26 o 
   7   8   9      931.51      784.25    331.14 o 
  -8   9   9     1384.07     1178.11    438.15 o 
  -6   9   9        9.79      269.66    255.93 o 
  -4   9   9      430.45       49.25    303.05 o 
  -2   9   9     2494.30     2401.54    422.26 o 
   0   9   9      170.30      140.23    294.63 o 
   2   9   9     1452.50     1171.30    297.74 o 
   4   9   9     1274.96     1169.08    370.81 o 
   6   9   9       66.88      161.34    268.94 o 
   8   9   9      439.63     -114.77    250.52 o 
  -9  10   9      839.68     1029.34    403.30 o 
  -7  10   9        3.29     -129.51    267.80 o 
  -5  10   9      304.94       12.19    289.67 o 
  -3  10   9     1075.52      798.79    341.79 o 
  -1  10   9       91.02     -366.20    357.08 o 
   1  10   9      351.73      234.46    289.07 o 
   3  10   9       69.88     -325.18    217.69 o 
   5  10   9      834.21      553.28    402.59 o 
   7  10   9       15.59       54.00    282.95 o 
   9  10   9      981.42     1747.17    402.19 o 
 -10  11   9     1057.37      377.09    330.21 o 
  -8  11   9      339.20      203.22    311.07 o 
  -6  11   9      209.64     -105.98    502.38 o 
  -4  11   9     1355.55      844.42    388.79 o 
  -2  11   9        1.54     -323.53    297.64 o 
   0  11   9      843.45      781.84    281.11 o 
   2  11   9      829.98     1389.37    426.26 o 
   4  11   9       64.99       79.13    275.27 o 
   6  11   9     1797.87     1411.48    367.62 o 
   8  11   9     1185.86     1213.49    354.09 o 
  10  11   9      225.25       75.90    290.48 o 
  -9  12   9      109.67     -103.61    280.58 o 
  -7  12   9      146.51      233.90    327.45 o 
  -5  12   9       84.12      159.74    309.58 o 
  -3  12   9      444.18      152.84    297.62 o 
  -1  12   9      457.16       97.96    244.21 o 
   1  12   9      626.12      980.57    295.71 o 
   3  12   9      269.19      123.19    298.99 o 
   5  12   9      476.33      681.15    323.13 o 
   7  12   9      368.71      743.58    339.11 o 
   9  12   9      482.37      408.82    339.24 o 
  -8  13   9       78.11      301.16    335.48 o 
  -6  13   9      787.09      668.33    343.22 o 
  -4  13   9       31.21      214.17    299.13 o 
  -2  13   9     1063.63      628.67    277.54 o 
   0  13   9      922.38      573.41    269.91 o 
   2  13   9      373.04      205.25    361.37 o 
   4  13   9     2336.41     1892.20    399.25 o 
   6  13   9     2263.05     2562.27    429.69 o 
   8  13   9        0.83      305.14    301.79 o 
  -7  14   9      678.91      826.67    342.04 o 
  -5  14   9      245.10      305.70    316.49 o 
  -3  14   9      170.70      337.65    268.51 o 
  -1  14   9      527.42      436.40    265.59 o 
   1  14   9      296.70      473.21    336.99 o 
   3  14   9     1276.60      808.30    486.87 o 
   5  14   9      380.49      222.42    285.20 o 
   7  14   9      408.01      733.69    347.67 o 
  -4  15   9     1069.59     1126.74    325.70 o 
  -2  15   9      403.99      378.84    280.51 o 
   0  15   9       29.16     -397.60    277.48 o 
   2  15   9      989.40      345.10    318.48 o 
   4  15   9     2988.69     2108.37    412.26 o 
                                                 
